# Supplementary material for: A Bacteroides thetaiotaomicron genetic locus encodes activities consistent with mucin O-glycoprotein processing and N-acetylgalactosamine metabolism
Source: Nat Commun. 2025 Apr 12;16:3485. doi: 10.1038/s41467-025-58660-2 (PMC11992087; doi:10.1038/s41467-025-58660-2)
Supplement: Supplementary file 4 — Source Data [file 41467_2025_58660_MOESM4_ESM.xlsx]

## Sheet: Fig 2b
		Figure 2b

## Sheet: Fig. 2c
			Fig. 2c

## Sheet: Fig. 2f
	Fig. 2F
		PageRuler™ Prestained Protein Ladder, 10 to 180 kDa (Thermofisher, Cat. 26616)

## Sheet: Fig. 6
Fig. 6a (more related data in Supplemental table S3)		Time (mins)	Fuc	Gal	GalNAc	NeuNAc	Thr	Ser	H2O	GlcNAc		Fig. 6c		Time (mins)	BT4240	BT4240+BT4243			Fig. 6e		Time(min)	GlcNAc	GlcNAc+BT4240	GlcNAc-1-Phosphate	GlcNAc-6-Phosphate
		0	0	0.006	0.007	0.078	0.03	0	0.067	0.043				0	-0.001	-0.015					4	30.9738	29.3884	3.877	2.9383
		0.27	0	0.005	0.006	0.076	0.029	0	0.066	0.042				0.1	-0.006	-0.016					4.01667	30.7874	29.1843	3.9041	2.9329
		0.53	-0.001	0.004	0.005	0.075	0.029	0	0.064	0.04				0.2	-0.008	-0.018					4.03333	30.5899	28.9809	3.8962	2.8893
		0.8	-0.003	0.004	0.004	0.075	0.028	0	0.062	0.04				0.3	-0.011	-0.02					4.05	30.3629	28.7399	3.9708	2.9022
		1.07	-0.005	0.002	0.002	0.072	0.026	-0.002	0.06	0.038				0.4	-0.013	-0.022					4.06667	30.1185	28.5072	4.0327	2.8871
		1.33	-0.006	0	-0.001	0.072	0.025	-0.002	0.058	0.037				0.5	-0.018	-0.026					4.08333	29.8743	28.2995	4.0824	2.9259
		1.6	-0.008	-0.001	-0.002	0.074	0.023	-0.004	0.056	0.033				0.6	-0.02	-0.028					4.1	29.7023	28.1586	4.1753	2.9894
		1.87	-0.205	-0.205	-0.212	-0.116	-0.174	-0.206	-0.17	-0.143				0.7	-0.022	-0.03					4.11667	29.5662	28.0042	4.2375	3.0361
		2.13	-0.205	-0.215	-0.283	-0.107	-0.168	-0.205	-0.161	-0.144				0.8	-0.024	-0.032					4.13333	29.402	27.8242	4.2408	3.0204
		2.4	-0.208	-0.213	-0.404	-0.103	-0.167	-0.203	-0.159	-0.147				0.9	-0.229	-0.237					4.15	29.2106	27.5858	4.267	3.0817
		2.67	-0.21	-0.212	-0.571	-0.1	-0.167	-0.204	-0.16	-0.154				1	-0.231	-0.237					4.16667	28.94	27.3056	4.2771	3.0893
		2.93	-0.21	-0.211	-0.766	-0.098	-0.167	-0.203	-0.16	-0.165				1.1	-0.232	-0.234					4.18333	28.6607	27.0835	4.3658	3.0899
		3.2	-0.21	-0.21	-0.932	-0.098	-0.166	-0.204	-0.16	-0.177				1.2	-0.233	-0.229					4.2	28.4249	26.8771	4.4622	3.0979
		3.47	-0.211	-0.21	-0.988	-0.099	-0.167	-0.204	-0.161	-0.192				1.3	-0.233	-0.227					4.21667	28.3105	26.7608	4.448	3.1768
		3.73	-0.212	-0.21	-0.993	-0.098	-0.167	-0.205	-0.162	-0.209				1.4	-0.233	-0.229					4.23333	28.1241	26.6129	4.5153	3.2111
		4	-0.214	-0.211	-0.993	-0.099	-0.168	-0.205	-0.163	-0.229				1.5	-0.233	-0.234					4.25	27.9627	26.4442	4.4756	3.2684
		4.27	-0.216	-0.213	-0.994	-0.101	-0.17	-0.206	-0.166	-0.251				1.6	-0.234	-0.238					4.26667	27.7958	26.2746	4.4818	3.2655
		4.53	-0.218	-0.215	-0.995	-0.106	-0.172	-0.209	-0.169	-0.276				1.7	-0.233	-0.244					4.28333	27.6114	26.0538	4.5372	3.2098
		4.8	-0.22	-0.217	-0.995	-0.109	-0.173	-0.21	-0.17	-0.301				1.8	-0.234	-0.247					4.3	27.3889	25.8584	4.6367	3.2457
		5.07	-0.222	-0.218	-0.994	-0.11	-0.174	-0.211	-0.172	-0.327				1.9	-0.237	-0.252					4.31667	27.1799	25.6276	4.7383	3.2538
		5.33	-0.223	-0.219	-0.994	-0.111	-0.175	-0.212	-0.173	-0.355				2	-0.24	-0.255					4.33333	26.9911	25.4574	4.7867	3.3433
		5.6	-0.223	-0.219	-0.993	-0.111	-0.175	-0.212	-0.173	-0.383				2.1	-0.241	-0.259					4.35	26.8619	25.3189	4.8525	3.4345
		5.87	-0.223	-0.219	-0.991	-0.111	-0.174	-0.211	-0.173	-0.412				2.2	-0.244	-0.264					4.36667	26.7239	25.2304	4.8909	3.4992
		6.13	-0.222	-0.219	-0.99	-0.111	-0.174	-0.212	-0.173	-0.443				2.3	-0.247	-0.269					4.38333	26.563	25.0575	4.9297	3.5414
		6.4	-0.224	-0.219	-0.989	-0.111	-0.174	-0.211	-0.172	-0.474				2.4	-0.248	-0.275					4.4	26.3427	24.7873	4.9567	3.5619
		6.67	-0.224	-0.219	-0.988	-0.11	-0.173	-0.212	-0.17	-0.507				2.5	-0.25	-0.28					4.41667	26.0924	24.5963	5.0486	3.573
		6.93	-0.222	-0.219	-0.987	-0.11	-0.173	-0.211	-0.169	-0.54				2.6	-0.251	-0.289					4.43333	25.9077	24.3887	5.1006	3.6351
		7.2	-0.222	-0.219	-0.986	-0.11	-0.172	-0.211	-0.169	-0.574				2.7	-0.252	-0.297					4.45	25.7509	24.3378	5.1534	3.7089
		7.47	-0.223	-0.218	-0.984	-0.11	-0.172	-0.21	-0.17	-0.608				2.8	-0.253	-0.306					4.46667	25.6279	24.2957	5.1994	3.7781
		7.73	-0.223	-0.218	-0.984	-0.109	-0.171	-0.21	-0.171	-0.643				2.9	-0.254	-0.314					4.48333	25.4945	24.0603	5.1356	3.7849
		8	-0.223	-0.218	-0.983	-0.11	-0.171	-0.21	-0.172	-0.678				3	-0.255	-0.323					4.5	25.3559	23.8858	5.141	3.7986
														3.1	-0.256	-0.334					4.51667	25.2046	23.7048	5.1756	3.713
														3.2	-0.257	-0.343					4.53333	25.018	23.533	5.2458	3.6898
														3.3	-0.258	-0.353					4.55	24.8465	23.3682	5.2935	3.6756
														3.4	-0.259	-0.365					4.56667	24.6751	23.255	5.3331	3.717
														3.5	-0.26	-0.377					4.58333	24.5767	23.1401	5.4135	3.7579
														3.6	-0.261	-0.39					4.6	24.4626	23.0094	5.4041	3.7569
														3.7	-0.262	-0.404					4.61667	24.3339	22.8697	5.3933	3.7189
														3.8	-0.264	-0.416					4.63333	24.175	22.6503	5.4096	3.7179
														3.9	-0.265	-0.431					4.65	23.9498	22.4908	5.4381	3.7087
														4	-0.266	-0.445					4.66667	23.7955	22.354	5.5226	3.6954
														4.1	-0.267	-0.461					4.68333	23.6609	22.3026	5.5204	3.7346
														4.2	-0.269	-0.476					4.7	23.5712	22.1421	5.5387	3.7697
														4.3	-0.27	-0.49					4.71667	23.443	22.0306	5.5144	3.7789
														4.4	-0.271	-0.507					4.73333	23.356	21.9095	5.4826	3.773
														4.5	-0.272	-0.524					4.75	23.2365	21.7584	5.4915	3.6918
														4.6	-0.273	-0.539					4.76667	23.0875	21.5935	5.5706	3.6755
														4.7	-0.275	-0.555					4.78333	22.9538	21.4386	5.6046	3.6866
														4.8	-0.277	-0.572					4.8	22.8242	21.3632	5.6719	3.7379
														4.9	-0.278	-0.589					4.81667	22.7398	21.2589	5.7391	3.8279
														5	-0.279	-0.605					4.83333	22.661	21.1705	5.7513	3.8353
														5.1	-0.281	-0.621					4.85	22.592	21.059	5.7627	3.8374
														5.2	-0.281	-0.637					4.86667	22.4721	20.9015	5.7846	3.8666
														5.3	-0.283	-0.655					4.88333	22.256	20.7435	5.8376	3.8602
														5.4	-0.284	-0.671					4.9	22.1378	20.6462	5.8901	3.909
														5.5	-0.285	-0.688					4.91667	22.0192	20.6064	5.9237	3.9203
														5.6	-0.286	-0.704					4.93333	21.9691	20.464	5.9523	3.9864
														5.7	-0.287	-0.72					4.95	21.8973	20.4526	5.9514	3.994
														5.8	-0.288	-0.736					4.96667	21.8164	20.3039	5.8967	4.0235
														5.9	-0.289	-0.751					4.98333	21.7307	20.1794	5.9083	4.004
														6	-0.29	-0.766					5	21.6142	20.1004	5.9823	3.9777
														6.1	-0.29	-0.779					5.01667	21.5101	19.9338	6.0547	3.999
														6.2	-0.291	-0.795					5.03333	21.4364	19.8956	6.1137	4.0515
														6.3	-0.292	-0.807					5.05	21.4138	19.873	6.1524	4.1396
														6.4	-0.293	-0.819					5.06667	21.3644	19.7761	6.2277	4.2029
														6.5	-0.295	-0.83					5.08333	21.3125	19.6667	6.2244	4.2203
														6.6	-0.296	-0.841					5.1	21.2574	19.6369	6.2236	4.2542
														6.7	-0.296	-0.85					5.11667	21.1573	19.5542	6.2489	4.2363
														6.8	-0.298	-0.86					5.13333	21.0992	19.4877	6.2778	4.1957
														6.9	-0.299	-0.867					5.15	21.1405	19.4419	6.324	4.178
														7	-0.3	-0.875					5.16667	21.3707	19.5075	6.3216	4.233
														7.1	-0.302	-0.88					5.18333	21.5068	19.4243	6.3092	4.2481
														7.2	-0.303	-0.886					5.2	21.7515	19.4471	6.2383	4.2225
														7.3	-0.305	-0.89					5.21667	22.0298	19.6365	6.288	4.1595
														7.4	-0.306	-0.894					5.23333	22.5629	19.9092	6.2463	4.0564
														7.5	-0.307	-0.898					5.25	23.2249	20.0595	6.2896	4.0688
														7.6	-0.308	-0.901					5.26667	24.1007	20.3662	6.3168	4.0465
														7.7	-0.309	-0.904					5.28333	25.2562	20.9227	6.3639	4.1078
														7.8	-0.311	-0.905					5.3	26.7449	21.6148	6.4032	4.1369
														7.9	-0.312	-0.906					5.31667	28.5892	22.5157	6.4129	4.1656
														8	-0.313	-0.907					5.33333	30.8541	23.6664	6.3542	4.1603
														8.1	-0.314	-0.908					5.35	33.5505	25.0375	6.3933	4.1237
														8.2	-0.315	-0.908					5.36667	36.729	26.8352	6.4287	4.0715
														8.3	-0.316	-0.909					5.38333	40.4966	28.9612	6.4942	4.08
														8.4	-0.317	-0.91					5.4	44.8629	31.5827	6.4796	4.1201
														8.5	-0.318	-0.91					5.41667	49.9556	34.7012	6.4701	4.1444
														8.6	-0.319	-0.91					5.43333	55.8681	38.4518	6.3881	4.1323
														8.7	-0.32	-0.909					5.45	62.6874	42.9211	6.3703	4.0969
														8.8	-0.321	-0.911					5.46667	70.4379	48.0626	6.3555	4.0906
																					5.48333	78.9086	53.9829	6.4343	4.0366
																					5.5	88.1677	60.6361	6.4721	3.9959
																					5.51667	97.8782	68.2066	6.5276	4.0092
																					5.53333	108.273	76.5837	6.5411	4.0724
																					5.55	118.763	85.7221	6.5343	4.0962
																					5.56667	129.018	95.4414	6.5069	4.11
																					5.58333	138.788	105.02	6.4995	4.0907
																					5.6	145.917	114.455	6.5351	4.0621
																					5.61667	151.364	123.289	6.556	4.0459
																					5.63333	154.694	131.709	6.5861	4.0447
																					5.65	156.413	139.668	6.603	4.0732
																					5.66667	155.83	145.538	6.5823	4.0755
																					5.68333	152.723	149.078	6.4951	4.097
																					5.7	147.032	150.107	6.5552	4.0257
																					5.71667	138.939	148.433	6.5726	3.9739
																					5.73333	129.205	143.964	6.5954	3.9508
																					5.75	118.578	137.658	6.611	4.0166
																					5.76667	107.922	130.067	6.6175	4.0194
																					5.78333	97.5406	120.941	6.6089	4.0371
																					5.8	87.4178	110.64	6.6042	4.0662
																					5.81667	77.8969	99.6306	6.5925	4.0672
																					5.83333	69.1804	88.5673	6.5927	4.05
																					5.85	62.0163	78.7138	6.6392	4.0495
																					5.86667	56.6711	70.1715	6.66	4.032
																					5.88333	53.1385	62.8308	6.6607	4.0606
																					5.9	51.2589	56.4069	6.614	4.0798
																					5.91667	51.0551	50.8447	6.5176	4.0763
																					5.93333	53.7035	46.2016	6.5114	4.025
																					5.95	59.742	42.6122	6.5308	3.9218
																					5.96667	71.1625	40.4059	6.5465	3.9307
																					5.98333	90.7542	39.5549	6.58	3.9887
																					6	122.706	40.219	6.5999	4.0036
																					6.01667	170.274	42.611	6.6114	4.0067
																					6.03333	233.148	47.2695	6.6106	4.0338
																					6.05	300.957	55.1939	6.5561	4.0155
																					6.06667	358.167	67.908	6.5223	3.9806
																					6.08333	399.892	87.6264	6.5473	3.9735
																					6.1	428.578	116.341	6.5444	3.9361
																					6.11667	450.561	156.929	6.5485	3.9768
																					6.13333	465.192	209.529	6.4512	4.0211
																					6.15	469.655	269.461	6.3932	3.9698
																					6.16667	497.162	326.982	6.3814	3.9445
																					6.18333	516.112	373.243	6.3488	3.8742
																					6.2	530.337	407.665	6.4328	3.8967
																					6.21667	544.239	433.402	6.4295	3.8688
																					6.23333	556.454	454.04	6.4283	3.9169
																					6.25	565.939	469.619	6.457	3.9189
																					6.26667	572.017	485.901	6.4564	3.9411
																					6.28333	575.146	501.888	6.4257	3.9683
																					6.3	576.469	516.774	6.3648	3.9331
																					6.31667	576.901	530.755	6.3438	3.923
																					6.33333	576.715	543.132	6.3578	3.9008
																					6.35	575.704	553.58	6.3617	3.9769
																					6.36667	574.615	561.285	6.3406	3.9879
																					6.38333	574.061	566.039	6.2859	3.963
																					6.4	572.839	568.349	6.1948	3.9638
																					6.41667	571.524	568.926	6.1418	3.8969
																					6.43333	570.337	568.592	6.1742	3.8582
																					6.45	568.25	567.831	6.231	3.8445
																					6.46667	566.883	566.045	6.2544	3.8744
																					6.48333	565.327	564.26	6.2393	3.9261
																					6.5	563.215	563.719	6.2129	3.9382
																					6.51667	561.099	561.938	6.1724	3.9268
																					6.53333	558.691	558.971	6.1046	3.9083
																					6.55	556.336	556.477	6.074	3.8567
																					6.56667	553.98	554.206	6.0608	3.8557
																					6.58333	551.687	552.013	6.1113	3.8058
																					6.6	549.499	549.795	6.0514	3.8056
																					6.61667	547.211	547.372	5.9652	3.8159
																					6.63333	544.666	544.734	5.8507	3.7658
																					6.65	541.982	541.857	5.815	3.6644
																					6.66667	539.052	538.783	5.7771	3.5666
																					6.68333	536.022	535.643	5.79	3.5773
																					6.7	533.012	532.504	5.7865	3.5706
																					6.71667	530.091	529.499	5.7518	3.5852
																					6.73333	527.177	526.361	5.7488	3.5818
																					6.75	524.049	523.017	5.741	3.574
																					6.76667	520.778	519.378	5.7225	3.5965
																					6.78333	517.164	515.565	5.6342	3.5645
																					6.8	513.593	512.037	5.6369	3.5606
																					6.81667	510.213	508.643	5.6422	3.5317
																					6.83333	507.058	505.416	5.6567	3.5795
																					6.85	503.866	502.001	5.6463	3.6236
																					6.86667	500.527	498.316	5.5446	3.6333
																					6.88333	497.005	494.429	5.5237	3.6022
																					6.9	493.254	490.284	5.5208	3.5534
																					6.91667	489.336	486.05	5.5876	3.6115
																					6.93333	485.448	481.922	5.6161	3.6077
																					6.95	481.619	477.976	5.6271	3.6969
																					6.96667	477.973	473.917	5.649	3.7896
																					6.98333	474.158	469.598	5.6608	3.8616
																					7	470.159	465.05	5.6507	3.9089
																					7.01667	465.83	460.122	5.6066	3.9223
																					7.03333	461.341	455.475	5.6411	3.9623
																					7.05	457.239	451.116	5.7097	3.974
																					7.06667	453.41	446.959	5.6814	4.079
																					7.08333	449.704	442.678	5.6826	4.113
																					7.1	445.894	438.125	5.5622	4.1358
																					7.11667	441.833	433.371	5.5069	4.1328
																					7.13333	437.571	428.34	5.4448	4.0114
																					7.15	433.056	423.229	5.4421	3.9739
																					7.16667	428.58	418.089	5.4377	3.9366
																					7.18333	424.166	413.217	5.3812	3.9318
																					7.2	420.037	408.385	5.3062	3.8977
																					7.21667	415.762	403.271	5.2203	3.8794
																					7.23333	411.181	397.893	5.1137	3.7839
																					7.25	406.306	391.768	5.0118	3.6695
																					7.26667	401.055	386.057	4.9283	3.5311
																					7.28333	396.271	380.626	4.8723	3.3909
																					7.3	391.701	375.425	4.7912	3.2892
																					7.31667	387.362	370.237	4.694	3.2155
																					7.33333	382.917	364.584	4.5546	3.1206
																					7.35	378	358.544	4.4165	3.0122
																					7.36667	372.709	352.042	4.3359	2.8572
																					7.38333	366.976	345.098	4.2761	2.7089
																					7.4	361.133	337.937	4.2589	2.6264
																					7.41667	355.037	330.775	4.2377	2.6132
																					7.43333	349.259	323.681	4.1766	2.5747
																					7.45	343.213	316.052	4.1217	2.5063
																					7.46667	336.5	307.746	4.0288	2.4445
																					7.48333	329.178	298.508	3.9597	2.4025
																					7.5	320.944	288.834	3.8888	2.3977
																					7.51667	312.84	279.572	3.8725	2.2662
																					7.53333	304.955	270.852	3.8378	2.2001
																					7.55	297.395	262.254	3.7884	2.2027
																					7.56667	289.565	254.507	3.696	2.1418
																					7.58333	281.094	245.035	3.5722	2.0865
																					7.6	272.122	234.814	3.5145	2.0234
																					7.61667	263.28	224.281	3.4705	1.9037
																					7.63333	254.071	213.929	3.4721	1.84
																					7.65	244.063	203.926	3.4462	1.8287
																					7.66667	234.33	194.649	3.417	1.8392
																					7.68333	224.961	185.495	3.3628	1.8313
																					7.7	215.357	176.237	3.2969	1.82
																					7.71667	205.579	166.97	3.2461	1.7511
																					7.73333	195.374	157.73	3.1911	1.7051
																					7.75	185.647	149.545	3.163	1.6394
																					7.76667	176.903	142.39	3.147	1.5929
																					7.78333	169.169	135.958	3.1041	1.6041
																					7.8	162.005	129.852	3.0421	1.6087
																					7.81667	154.96	123.87	2.9026	1.5717
																					7.83333	147.967	118.117	2.8584	1.5
																					7.85	141.166	112.546	2.805	1.3485
																					7.86667	134.615	107.41	2.7922	1.3523
																					7.88333	128.553	102.73	2.785	1.3202
																					7.9	123.109	98.6628	2.7511	1.29
																					7.91667	118.312	94.9483	2.6988	1.2725
																					7.93333	113.729	91.3599	2.6394	1.2928
																					7.95	109.291	87.894	2.5817	1.2584
																					7.96667	104.966	84.4613	2.5176	1.2055
																					7.98333	100.795	81.4659	2.4943	1.1403
																					8	97.2761	78.986	2.5093	1.1032
																					8.01667	94.3388	76.8165	2.431	1.0883
																					8.03333	91.7364	74.8361	2.391	1.0839
																					8.05	89.2659	72.8856	2.2675	1.0572
																					8.06667	86.7929	70.9376	2.1914	0.9864
																					8.08333	84.3701	69.0286	2.141	0.8842
																					8.1	82.0264	67.2173	2.1228	0.8062
																					8.11667	79.8465	65.5475	2.1085	0.7667
																					8.13333	77.8912	64.1033	2.0791	0.7844
																					8.15	76.2059	62.7976	2.0393	0.7993
																					8.16667	74.5759	61.4623	2.0004	0.7664
																					8.18333	72.9324	60.1147	1.9404	0.7367
																					8.2	71.2539	58.6859	1.925	0.6877
																					8.21667	69.5685	57.4195	1.842	0.6302
																					8.23333	68.1253	56.3419	1.8212	0.586
																					8.25	66.9429	55.4567	1.8228	0.5613
																					8.26667	65.8803	54.6006	1.7623	0.5659
																					8.28333	64.8746	53.7446	1.6759	0.5318
																					8.3	63.822	52.8661	1.5734	0.4796
																					8.31667	62.7548	51.9516	1.5338	0.4005
																					8.33333	61.6503	51.0503	1.5025	0.3412
																					8.35	60.6256	50.2147	1.4982	0.3302
																					8.36667	59.627	49.4673	1.4908	0.3015
																					8.38333	58.8039	48.8092	1.4644	0.2775
																					8.4	58.0098	48.1246	1.4207	0.2588
																					8.41667	57.1648	47.4054	1.3675	0.2236
																					8.43333	56.2806	46.6224	1.3223	0.1923
																					8.45	55.3263	45.8585	1.2593	0.1252
																					8.46667	54.5173	45.0761	1.2782	0.0938
																					8.48333	53.836	44.4234	1.2635	0.0204
																					8.5	53.2496	43.925	1.207	0.0291
																					8.51667	52.7085	43.4574	1.1409	0.0265
																					8.53333	52.1247	42.9393	1.0239	0.0142
																					8.55	51.5119	42.4016	0.9946	-0.056
																					8.56667	50.8419	41.843	0.9595	-0.1833
																					8.58333	50.2067	41.317	0.9612	-0.2315
																					8.6	49.5849	40.8303	0.9306	-0.2605
																					8.61667	49.0745	40.4319	0.9093	-0.244
																					8.63333	48.596	40.0075	0.8686	-0.262
																					8.65	48.0616	39.5504	0.8105	-0.3009
																					8.66667	47.4989	39.0287	0.7649	-0.3133
																					8.68333	46.8246	38.4993	0.7187	-0.3355
																					8.7	46.2615	38.061	0.6942	-0.4052
																					8.71667	45.7614	37.6974	0.7209	-0.4461
																					8.73333	45.351	37.3772	0.6699	-0.4558
																					8.75	44.7012	37.0549	0.6103	-0.4528
																					8.76667	44.2505	36.6997	0.4918	-0.5274
																					8.78333	43.8453	36.3301	0.4312	-0.5636
																					8.8	43.3567	35.9309	0.4063	-0.6654
																					8.81667	42.8829	35.5297	0.4041	-0.7284
																					8.83333	42.4217	35.1514	0.3883	-0.7111
																					8.85	42.0361	34.8612	0.3841	-0.7199
																					8.86667	41.6798	34.5568	0.282	-0.7446
																					8.88333	41.2995	34.2308	0.2452	-0.7634
																					8.9	40.8814	33.8493	0.1915	-0.7849
																					8.91667	40.3857	33.405	0.1406	-0.8177
																					8.93333	39.9135	33.0705	0.1249	-0.8792
																					8.95	39.5136	32.7926	0.1274	-0.9019
																					8.96667	39.2184	32.5355	0.0894	-0.936
																					8.98333	38.9321	32.29	0.0266	-0.9671
																					9	38.6343	32.0274	-0.0656	-0.9889
																					9.01667	38.3049	31.7344	-0.1481	-0.9971
																					9.03333	37.9639	31.3994	-0.2047	-1.1008
																					9.05	37.556	31.098	-0.1792	-1.1871
																					9.06667	37.2153	30.7988	-0.1963	-1.2138
																					9.08333	36.8861	30.5854	-0.2079	-1.2073
																					9.1	36.6147	30.3614	-0.2446	-1.1893
																					9.11667	36.3175	30.0764	-0.2874	-1.213
																					9.13333	35.9936	29.7901	-0.3273	-1.2525
																					9.15	35.5969	29.4185	-0.4131	-1.2884
																					9.16667	35.1783	29.1379	-0.4409	-1.3579
																					9.18333	34.8555	28.8733	-0.4313	-1.3935
																					9.2	34.5915	28.689	-0.4453	-1.4123
																					9.21667	34.352	28.4951	-0.4997	-1.4224
																					9.23333	34.1098	28.2853	-0.5817	-1.4256
																					9.25	33.8383	28.0518	-0.6841	-1.437
																					9.26667	33.555	27.7813	-0.7175	-1.5065
																					9.28333	33.2291	27.52	-0.7096	-1.577
																					9.3	32.923	27.2609	-0.6627	-1.6304
																					9.31667	32.6128	27.0531	-0.7131	-1.6764
																					9.33333	32.3886	26.8599	-0.7368	-1.708
																					9.35	32.1332	26.6342	-0.763	-1.6989
																					9.36667	31.8585	26.3902	-0.8591	-1.7301
																					9.38333	31.5475	26.0944	-0.899	-1.7469
																					9.4	31.1631	25.8147	-0.9134	-1.7842
																					9.41667	30.8693	25.5815	-0.9478	-1.8314
																					9.43333	30.6021	25.4229	-0.9627	-1.8699
																					9.45	30.4057	25.2483	-1.0011	-1.8814
																					9.46667	30.2086	25.0675	-1.0533	-1.901
																					9.48333	29.9735	24.8575	-1.1279	-1.9346
																					9.5	29.7235	24.6506	-1.1919	-1.9767
																					9.51667	29.4453	24.411	-1.1635	-2.0774
																					9.53333	29.173	24.1871	-1.1485	-2.1088
																					9.55	28.9019	23.9714	-1.196	-2.1423
																					9.56667	28.6852	23.8107	-1.1989	-2.1683
																					9.58333	28.4791	23.6023	-1.2276	-2.1692
																					9.6	28.2335	23.394	-1.2755	-2.1649
																					9.61667	27.9784	23.1638	-1.3162	-2.2056
																					9.63333	27.6332	22.8982	-1.3418	-2.2401
																					9.65	27.3798	22.6925	-1.3452	-2.2866
																					9.66667	27.1184	22.5305	-1.3599	-2.3292
																					9.68333	26.9481	22.3863	-1.4135	-2.3502
																					9.7	26.7749	22.2045	-1.4244	-2.3467
																					9.71667	26.586	22.0367	-1.4948	-2.3753
																					9.73333	26.3807	21.8884	-1.5532	-2.4069
																					9.75	26.1383	21.6859	-1.5714	-2.4793
																					9.76667	25.9108	21.5037	-1.6078	-2.5533
																					9.78333	25.6858	21.2936	-1.569	-2.581
																					9.8	25.4974	21.1198	-1.5794	-2.5553
																					9.81667	25.3242	21.0143	-1.6031	-2.5693
																					9.83333	25.1326	20.8579	-1.6074	-2.5988
																					9.85	24.9196	20.669	-1.6415	-2.5961
																					9.86667	24.6532	20.4079	-1.6779	-2.6447
																					9.88333	24.4142	20.2343	-1.6859	-2.6957
																					9.9	24.1968	20.0695	-1.6934	-2.7246
																					9.91667	24.0545	19.9568	-1.7227	-2.7715
																					9.93333	23.9115	19.8282	-1.7666	-2.7594
																					9.95	23.7664	19.6655	-1.8114	-2.7599
																					9.96667	23.5981	19.5359	-1.8419	-2.7813
																					9.98333	23.4349	19.3751	-1.8268	-2.8183
																					10	23.228	19.2121	-1.8374	-2.9232
																					10.0167	23.0417	19.0406	-1.8545	-2.943
																					10.0333	22.8849	18.8134	-1.8664	-2.9251
																					10.05	22.7503	18.674	-1.9247	-2.9444
																					10.0667	22.6009	18.7334	-1.9319	-2.9557
																					10.0833	22.4383	18.6012	-1.9761	-2.9831
																					10.1	22.2345	18.3082	-2.0169	-2.9788
																					10.1167	21.9682	18.1596	-2.0109	-3.0309
																					10.1333	21.8266	17.9893	-2.0561	-3.0577
																					10.15	21.702	17.919	-2.1044	-3.1001
																					10.1667	21.5891	17.8255	-2.1415	-3.0917
																					10.1833	21.4689	17.6989	-2.174	-3.111
																					10.2	21.3388	17.5991	-2.2308	-3.1434
																					10.2167	21.2078	17.4315	-2.2795	-3.1638
																					10.2333	21.033	17.2992	-2.243	-3.2508
																					10.25	20.8877	17.1308	-2.2366	-3.2682
																					10.2667	20.7233	17.0549	-2.2846	-3.2702
																					10.2833	20.6371	16.9858	-2.3434	-3.261
																					10.3	20.5221	16.8459	-2.3465	-3.2268
																					10.3167	20.3821	16.7158	-2.411	-3.2641
																					10.3333	20.2214	16.5523	-2.4404	-3.3122
																					10.35	19.9782	16.3536	-2.4683	-3.2996
																					10.3667	19.8478	16.2144	-2.4622	-3.3608
																					10.3833	19.7355	16.2099	-2.5116	-3.3775
																					10.4	19.6564	16.1424	-2.4965	-3.3534
																					10.4167	19.5819	16.0467	-2.5755	-3.3869
																					10.4333	19.4765	15.9535	-2.6161	-3.4548
																					10.45	19.3608	15.825	-2.6209	-3.4869
																					10.4667	19.2242	15.7169	-2.6763	-3.5395
																					10.4833	19.1137	15.6064	-2.67	-3.5854
																					10.5	18.9563	15.4649	-2.6875	-3.5849
																					10.5167	18.88	15.3747	-2.7081	-3.55
																					10.5333	18.7997	15.2792	-2.6728	-3.5546
																					10.55	18.6945	15.2228	-2.7237	-3.5979
																					10.5667	18.5696	15.0807	-2.7578	-3.5805
																					10.5833	18.3762	14.9579	-2.7649	-3.6089
																					10.6	18.2669	14.8725	-2.7861	-3.6439
																					10.6167	18.164	14.7958	-2.7986	-3.6533
																					10.6333	18.1091	14.7462	-2.8134	-3.6804
																					10.65	18.0497	14.6777	-2.8256	-3.6592
																					10.6667	17.9355	14.5975	-2.8549	-3.6828
																					10.6833	17.8446	14.4775	-2.9092	-3.6898
																					10.7	17.7438	14.4051	-2.9114	-3.7316
																					10.7167	17.6346	14.3253	-2.92	-3.7831
																					10.7333	17.5097	14.2227	-2.8794	-3.796
																					10.75	17.4271	14.1669	-2.8867	-3.8057
																					10.7667	17.3582	14.1026	-2.9728	-3.7988
																					10.7833	17.2658	14.0149	-2.9676	-3.7911
																					10.8	17.1473	13.9243	-2.9683	-3.7638
																					10.8167	16.987	13.7559	-2.9747	-3.8086
																					10.8333	16.8457	13.6779	-2.9807	-3.8602
																					10.85	16.7299	13.5922	-2.9799	-3.891
																					10.8667	16.6665	13.5476	-3.018	-3.9295
																					10.8833	16.6019	13.4753	-3.0207	-3.9072
																					10.9	16.5277	13.4123	-3.0603	-3.9223
																					10.9167	16.4328	13.3422	-3.1227	-3.9451
																					10.9333	16.3339	13.2335	-3.0937	-3.9735
																					10.95	16.2054	13.1494	-3.0997	-4.0394
																					10.9667	16.1017	13.0297	-3.1353	-4.0333
																					10.9833	16.0095	12.9658	-3.1424	-4.0481
																					11	15.9424	12.8995	-3.1007	-4.0345
																					11.0167	15.8576	12.8165	-3.1387	-4.0299
																					11.0333	15.7641	12.7042	-3.1661	-4.0399
																					11.05	15.6268	12.5579	-3.1856	-4.0568
																					11.0667	15.4492	12.4902	-3.1439	-4.0843
																					11.0833	15.3598	12.3978	-3.1785	-4.1108
																					11.1	15.2428	12.2987	-3.2019	-4.1296
																					11.1167	15.1956	12.2796	-3.2035	-4.1228
																					11.1333	15.1504	12.2913	-3.2072	-4.1115
																					11.15	15.0917	12.2294	-3.3348	-4.148
																					11.1667	15.0091	12.1529	-3.3167	-4.1749
																					11.1833	14.9007	11.9755	-3.2809	-4.2219
																					11.2	14.8176	11.8752	-3.2973	-4.2613
																					11.2167	14.7188	11.8462	-3.2921	-4.2846
																					11.2333	14.6601	11.7985	-3.2642	-4.2143
																					11.25	14.5984	11.7374	-3.2848	-4.2224
																					11.2667	14.5373	11.6605	-3.3166	-4.2173
																					11.2833	14.4275	11.5439	-3.376	-4.2541
																					11.3	14.2548	11.4214	-3.3729	-4.275
																					11.3167	14.1569	11.345	-3.346	-4.2782
																					11.3333	14.0605	11.3105	-3.3558	-4.2951
																					11.35	13.9963	11.3279	-3.3617	-4.3237
																					11.3667	13.9626	11.2566	-3.3753	-4.3422
																					11.3833	13.8888	11.2017	-3.4264	-4.3446
																					11.4	13.8367	11.1482	-3.4588	-4.3378
																					11.4167	13.76	11.0798	-3.4489	-4.3774
																					11.4333	13.6719	10.9661	-3.4166	-4.4282
																					11.45	13.58	10.88	-3.4052	-4.4254
																					11.4667	13.5789	10.8488	-3.4672	-4.4292
																					11.4833	13.4684	10.8419	-3.432	-4.4234
																					11.5	13.3967	10.812	-3.4554	-4.4213
																					11.5167	13.315	10.7064	-3.506	-4.4237
																					11.5333	13.1579	10.5388	-3.5115	-4.4368
																					11.55	13.085	10.4794	-3.5032	-4.4891
																					11.5667	12.9998	10.4147	-3.5203	-4.4708
																					11.5833	12.9617	10.3561	-3.5408	-4.4579
																					11.6	12.9229	10.323	-3.5234	-4.427
																					11.6167	12.8625	10.2917	-3.5827	-4.4722
																					11.6333	12.7915	10.2241	-3.611	-4.5023
																					11.65	12.7025	10.1484	-3.5661	-4.5124
																					11.6667	12.6093	10.105	-3.5638	-4.5627
																					11.6833	12.5186	9.9835	-3.5818	-4.5681
																					11.7	12.4317	9.9671	-3.5421	-4.5696
																					11.7167	12.4093	9.9049	-3.5777	-4.5493
																					11.7333	12.327	9.8583	-3.5842	-4.5283
																					11.75	12.2292	9.72	-3.6046	-4.5378
																					11.7667	12.118	9.5947	-3.6339	-4.5459
																					11.7833	12.0148	9.539	-3.6558	-4.5931
																					11.8	11.9264	9.447	-3.6196	-4.5985
																					11.8167	11.8655	9.3926	-3.6127	-4.5904
																					11.8333	11.8097	9.339	-3.6445	-4.5583
																					11.85	11.7351	9.2999	-3.6313	-4.5822
																					11.8667	11.6863	9.2588	-3.7	-4.5986
																					11.8833	11.6114	9.151	-3.6846	-4.5818
																					11.9	11.5066	9.0486	-3.7044	-4.6613
																					11.9167	11.4314	8.983	-3.6583	-4.7028
																					11.9333	11.3561	8.9543	-3.6632	-4.7029
																					11.95	11.3112	8.9031	-3.6804	-4.6288
																					11.9667	11.244	8.8233	-3.6843	-4.6382
																					11.9833	11.191	8.7221	-3.7094	-4.6412
																					12	11.0426	8.6131	-3.7136	-4.6474
																					12.0167	10.9071	8.5302	-3.718	-4.6502
																					12.0333	10.8366	8.463	-3.7028	-4.6898
																					12.05	10.8404	8.4036	-3.7014	-4.7066
																					12.0667	10.7411	8.3262	-3.7179	-4.6985
																					12.0833	10.6639	8.2712	-3.7072	-4.6935
																					12.1	10.5941	8.3036	-3.7525	-4.6335
																					12.1167	10.5189	8.2098	-3.7353	-4.649
																					12.1333	10.4269	8.1231	-3.6567	-4.6663
																					12.15	10.3508	8.0793	-3.6488	-4.631
																					12.1667	10.2654	8.0507	-3.655	-4.5458
																					12.1833	10.2381	8.02	-3.6733	-4.5046
																					12.2	10.2144	7.9826	-3.627	-4.4511
																					12.2167	10.1591	7.8946	-3.618	-4.3091
																					12.2333	10.1112	7.8013	-3.6402	-4.1919
																					12.25	10.0309	7.7646	-3.6402	-4.0419
																					12.2667	10.0173	7.7878	-3.5658	-3.8859
																					12.2833	10.0312	7.8937	-3.5217	-3.6806
																					12.3	10.1644	7.9464	-3.4305	-3.4488
																					12.3167	10.351	8.0874	-3.3573	-3.1329
																					12.3333	10.3333	8.1756	-3.2858	-2.7931
																					12.35	10.5421	8.2911	-3.1873	-2.4044
																					12.3667	10.7874	8.6155	-3.0396	-1.9612
																					12.3833	10.9819	8.8077	-2.8361	-1.4949
																					12.4	11.23	9.1408	-2.6047	-0.9132
																					12.4167	11.6699	9.5195	-2.3479	-0.2722
																					12.4333	12.1176	10.0696	-2.0589	0.4712
																					12.45	12.6202	10.6212	-1.7149	1.2774
																					12.4667	13.2075	11.2266	-1.3347	2.1543
																					12.4833	13.8012	11.8584	-0.8822	3.1157
																					12.5	14.5431	12.6298	-0.3796	4.1244
																					12.5167	15.3052	13.4739	0.2461	5.2285
																					12.5333	16.2254	14.4354	0.9176	6.3858
																					12.55	17.239	15.4898	1.6535	7.6644
																					12.5667	18.3148	16.6102	2.458	8.9823
																					12.5833	19.4647	17.8049	3.2964	10.337
																					12.6	20.6487	19.0326	4.255	11.7232
																					12.6167	21.8896	20.3214	5.2751	13.0608
																					12.6333	23.1674	21.6361	6.4068	14.4209
																					12.65	24.5115	23.0378	7.6162	15.7708
																					12.6667	25.9203	24.458	8.8775	17.1905
																					12.6833	27.3164	25.8746	10.1944	18.6506
																					12.7	28.6831	27.2531	11.5302	20.1229
																					12.7167	29.9422	28.4791	12.9274	21.5712
																					12.7333	31.1478	29.7492	14.3159	22.9824
																					12.75	32.3243	30.971	15.7737	24.3224
																					12.7667	33.5948	32.3124	17.2387	25.6396
																					12.7833	34.9113	33.6782	18.7024	26.9576
																					12.8	36.2255	35.0165	20.1417	28.3146
																					12.8167	37.4678	36.3124	21.4139	29.6466
																					12.8333	38.6776	37.5219	22.6958	30.8975
																					12.85	39.7731	38.6744	23.9462	31.9977
																					12.8667	40.8397	39.8075	25.2876	32.942
																					12.8833	41.8644	40.889	26.6472	33.9432
																					12.9	42.9557	42.0267	27.9753	34.9742
																					12.9167	44.0049	43.1091	29.2452	36.0836
																					12.9333	44.9749	44.0831	30.4429	37.1499
																					12.95	45.7552	44.845	31.5485	38.1839
																					12.9667	46.3923	45.473	32.6131	39.1266
																					12.9833	47.0132	46.0848	33.7003	39.8811
																					13	47.6966	46.7969	34.8158	40.5599
																					13.0167	48.4472	47.4957	35.8663	41.1433
																					13.0333	49.1577	48.1296	36.8313	41.8406
																					13.05	49.7316	48.6808	37.6092	42.5268
																					13.0667	50.2158	49.1285	38.2194	43.1527
																					13.0833	50.6699	49.4925	38.8349	43.6883
																					13.1	51.0879	49.8991	39.4932	43.9816
																					13.1167	51.439	50.2508	40.2206	44.405
																					13.1333	51.9516	50.7788	40.93	44.864
																					13.15	52.4783	51.3075	41.5576	45.5182
																					13.1667	52.9454	51.8407	42.1402	46.2025
																					13.1833	53.3475	52.2367	42.6264	46.827
																					13.2	53.4948	52.3946	43.1135	47.3627
																					13.2167	53.8016	52.8007	43.5246	47.7718
																					13.2333	54.1547	53.3182	44.173	48.1332
																					13.25	54.797	54.0216	44.7319	48.4697
																					13.2667	55.4837	54.7914	45.201	48.9188
																					13.2833	56.1684	55.5209	45.3699	49.4193
																					13.3	56.862	56.2432	45.5265	49.8688
																					13.3167	57.4583	56.8695	45.7722	50.2384
																					13.3333	58.0085	57.3288	46.0611	50.3471
																					13.35	58.6407	57.8873	46.5421	50.4638
																					13.3667	59.3722	58.6901	47.0075	50.6573
																					13.3833	60.0318	59.2901	47.4925	51.0699
																					13.4	60.5273	59.6965	47.8905	51.5493
																					13.4167	60.6496	59.8969	48.1367	52.0195
																					13.4333	60.3444	59.6249	48.4061	52.4104
																					13.45	60.0334	59.333	48.6478	52.7615
																					13.4667	59.723	59.0369	49.1778	52.9186
																					13.4833	59.5505	58.9377	49.6588	53.0039
																					13.5	59.5883	58.8166	49.9506	53.3775
																					13.5167	59.4456	58.9361	50.1694	53.7049
																					13.5333	59.4055	58.8825	50.2851	53.9524
																					13.55	59.3176	58.7363	50.4276	54.2993
																					13.5667	59.1733	58.6481	50.6062	54.5369
																					13.5833	59.1263	58.6067	51.0827	54.47
																					13.6	59.1727	58.7287	51.5478	54.6587
																					13.6167	59.4397	58.8595	51.9629	54.9851
																					13.6333	59.7122	59.0641	52.3319	55.4483
																					13.65	59.7014	59.2354	52.6032	55.9027
																					13.6667	59.6723	59.1156	52.8518	56.2647
																					13.6833	59.6457	59.0136	53.0099	56.6196
																					13.7	59.6248	59.0373	53.1709	56.8384
																					13.7167	60.0741	59.347	53.6567	56.9892
																					13.7333	60.4687	59.8953	54.0452	57.3243
																					13.75	60.8596	60.2271	54.3187	57.7545
																					13.7667	61.1861	60.5004	54.3392	58.2195
																					13.7833	61.4191	60.6501	54.3091	58.5773
																					13.8	61.4664	60.6638	54.4251	58.7826
																					13.8167	61.4327	60.432	54.7321	58.6279
																					13.8333	61.3806	60.46	55.1732	58.7033
																					13.85	61.5215	60.5827	55.5767	58.9208
																					13.8667	61.7162	60.6473	55.8757	59.3343
																					13.8833	61.7327	60.6004	56.1578	59.761
																					13.9	61.6166	60.4322	56.3313	60.0966
																					13.9167	61.1969	60.2428	56.4799	60.3293
																					13.9333	61.1756	60.0738	56.5365	60.3548
																					13.95	61.2269	60.1656	56.8298	60.4517
																					13.9667	61.5905	60.4817	57.2706	60.4318
																					13.9833	61.8973	60.8061	57.5568	60.5919
																					14	62.1313	61.0719	57.6277	60.8722
																					14.0167	62.2975	61.1408	57.4612	61.0834
																					14.0333	62.2989	61.25	57.3748	61.2372
																					14.05	62.3255	61.4113	57.6635	61.1126
																					14.0667	62.3258	61.4938	58.0995	61.0137
																					14.0833	62.5313	61.7967	58.5606	61.08
																					14.1	62.6799	62.0779	58.8154	61.4634
																					14.1167	62.7797	62.2129	59.179	61.8824
																					14.1333	62.79	62.3022	59.323	62.2505
																					14.15	62.485	62.0264	59.4539	62.5971
																					14.1667	62.3535	61.9229	59.5468	62.7629
																					14.1833	62.2577	61.9184	59.8768	62.8301
																					14.2	62.4286	62.1466	60.2061	62.7904
																					14.2167	62.6484	62.383	60.4106	62.911
																					14.2333	62.8267	62.5419	60.5552	63.1825
																					14.25	62.9715	62.5981	60.2845	63.3714
																					14.2667	63.0954	62.5919	60.1933	63.4563
																					14.2833	63.0651	62.539	60.3243	63.2634
																					14.3	63.0046	62.5342	60.542	62.9412
																					14.3167	63.1007	62.7114	60.8842	62.8009
																					14.3333	63.2576	62.9955	61.1857	62.879
																					14.35	63.5381	63.1216	61.3175	63.1861
																					14.3667	63.6859	63.2771	61.4695	63.5992
																					14.3833	63.2245	63.1241	61.4934	63.9035
																					14.4	63.1803	62.8439	61.5423	64.0935
																					14.4167	63.1857	62.7814	61.8206	64.1788
																					14.4333	63.3282	62.9957	62.1187	64.2226
																					14.45	63.5967	63.1868	62.2966	64.3181
																					14.4667	63.7912	63.3278	62.4112	64.5646
																					14.4833	63.9226	63.3523	62.2642	65.0104
																					14.5	63.9748	63.2228	61.9958	65.2103
																					14.5167	63.8133	63.139	61.9853	65.2886
																					14.5333	63.7978	63.0553	62.2759	65.0312
																					14.55	63.8894	63.0221	62.6562	65.0589
																					14.5667	64.1419	63.1586	62.9795	65.1393
																					14.5833	64.3815	63.2927	63.204	65.5069
																					14.6	64.46	63.3026	63.3467	66.0474
																					14.6167	64.3301	63.1585	63.4455	66.4457
																					14.6333	64.0705	62.9287	63.5188	66.6851
																					14.65	64.1155	62.8956	63.6397	66.7466
																					14.6667	64.2819	63.151	63.9124	66.8322
																					14.6833	64.6155	63.5509	64.132	66.854
																					14.7	64.8665	63.9366	64.3762	66.9395
																					14.7167	65.1558	64.2276	64.3597	67.3161
																					14.7333	65.33	64.5673	64.1555	67.5027
																					14.75	65.2169	64.6958	64.1305	67.6165
																					14.7667	65.004	64.8202	64.303	67.3502
																					14.7833	64.9637	64.8359	64.7049	67.1879
																					14.8	65.2941	65.307	65.1111	67.1247
																					14.8167	65.4144	65.6165	65.4353	67.5062
																					14.8333	65.4607	65.7397	65.3989	67.8655
																					14.85	65.2968	65.6408	65.5602	68.2065
																					14.8667	64.8744	65.2662	65.6396	68.3846
																					14.8833	64.7204	65.1221	65.6074	68.4602
																					14.9	64.8186	65.1717	65.8602	68.4283
																					14.9167	65.0855	65.3863	66.0168	68.3852
																					14.9333	65.3607	65.5581	66.219	68.497
																					14.95	65.4919	65.6766	66.1739	68.6455
																					14.9667	65.7554	65.7398	65.8105	68.8336
																					14.9833	65.7999	65.7118	65.5541	68.7723
																					15	65.7823	65.4854	65.5631	68.6298
																					15.0167	65.6035	65.37	65.8306	68.1784
																					15.0333	65.9118	65.5291	66.1124	68.0105
																					15.05	66.2138	65.7036	66.264	68.1519
																					15.0667	66.3253	65.7989	66.412	68.4817
																					15.0833	66.2344	65.7649	66.3525	68.7407
																					15.1	65.8464	65.3814	66.2356	68.9579
																					15.1167	65.6317	65.3833	66.1869	69.2267
																					15.1333	65.5681	65.3025	66.3384	69.0234
																					15.15	65.7984	65.604	66.5408	68.9246
																					15.1667	66.2351	65.9851	66.6046	68.9723
																					15.1833	66.5473	66.2837	66.6674	69.2609
																					15.2	66.7005	66.5128	66.3601	69.4881
																					15.2167	66.8807	66.543	66.1794	69.615
																					15.2333	66.9727	66.5646	66.2135	69.5655
																					15.25	67.027	66.532	66.4149	69.1812
																					15.2667	67.2868	66.7672	66.8291	69.0356
																					15.2833	67.5787	67.0679	67.1936	69.0999
																					15.3	67.9428	67.2322	67.4784	69.4048
																					15.3167	68.0651	67.3154	67.6514	69.8546
																					15.3333	67.7239	66.9874	67.6433	70.1718
																					15.35	67.6085	66.7919	67.7731	70.3174
																					15.3667	67.6082	66.7431	67.99	70.3981
																					15.3833	67.8584	67.0074	68.298	70.3676
																					15.4	68.2082	67.3588	68.4821	70.3525
																					15.4167	68.451	67.651	68.5439	70.5686
																					15.4333	68.6683	67.7987	68.3578	70.8384
																					15.45	68.6652	67.8824	68.0016	71.0097
																					15.4667	68.5105	67.7853	67.8589	71.0551
																					15.4833	68.3967	67.8282	68.0629	70.6677
																					15.5	68.3969	67.9413	68.367	70.4676
																					15.5167	68.6932	68.1812	68.5575	70.5447
																					15.5333	68.9369	68.3554	68.7559	70.9189
																					15.55	69.0556	68.3791	68.9171	71.3561
																					15.5667	68.9346	68.0938	68.8524	71.6708
																					15.5833	68.6681	67.7686	68.7959	71.9515
																					15.6	68.6525	67.6304	68.8431	72.1027
																					15.6167	68.8543	67.7492	69.102	72.1502
																					15.6333	69.3184	68.0589	69.1181	72.214
																					15.65	69.7697	68.3409	69.2734	72.3714
																					15.6667	70.0617	68.5158	69.1447	72.8337
																					15.6833	70.3436	68.6416	68.8321	73.0999
																					15.7	70.4206	68.6439	68.7585	73.2114
																					15.7167	70.5283	68.6148	68.8728	73.0607
																					15.7333	70.4923	68.6431	69.2407	72.6648
																					15.75	70.6498	68.91	69.7836	72.6001
																					15.7667	70.8582	69.1813	70.1161	72.9133
																					15.7833	70.9274	69.3455	70.4056	73.3318
																					15.8	70.8242	69.3046	70.4878	73.6451
																					15.8167	70.4506	69.0088	70.4354	73.7894
																					15.8333	70.335	68.9534	70.5921	73.9271
																					15.85	70.4595	69.0776	70.9349	73.8522
																					15.8667	70.8227	69.4593	71.2342	73.7318
																					15.8833	71.1548	69.8745	71.5322	73.6892
																					15.9	71.4011	70.115	71.6922	73.7544
																					15.9167	71.5176	70.2601	71.3761	74.022
																					15.9333	71.4577	70.3436	71.1932	74.0973
																					15.95	71.3277	70.2935	71.1152	73.8355
																					15.9667	71.284	70.1126	71.3722	73.3082
																					15.9833	71.3004	70.1851	71.6516	73.0434
																					16	71.3968	70.299	71.8542	72.9723
																					16.0167	71.3852	70.4332	71.9291	73.1487
																					16.0333	71.2848	70.384	71.7831	73.5112
																					16.05	70.8383	69.9548	71.5352	73.6301
																					16.0667	70.5798	69.7712	71.4472	73.9276
																					16.0833	70.619	69.8292	71.4315	74.0051
																					16.1	70.9655	70.2278	71.7578	73.9378
																					16.1167	71.3191	70.7761	71.6495	73.977
																					16.1333	71.6155	71.3224	71.6547	74.5158
																					16.15	71.8634	71.8415	71.5432	74.969
																					16.1667	71.9566	72.1137	71.3376	75.3284
																					16.1833	72.0334	72.5745	71.1337	75.559
																					16.2	72.1191	73.0735	71.4836	75.4538
																					16.2167	72.4279	73.7417	71.8849	75.5349
																					16.2333	72.8777	74.5931	72.329	75.8293
																					16.25	73.2422	75.3814	72.6699	76.5518
																					16.2667	73.4619	75.9308	72.9267	77.4542
																					16.2833	72.9268	76.0802	73.1072	78.187
																					16.3	72.7085	76.2901	73.2605	78.862
																					16.3167	73.021	76.5281	73.5963	79.4453
																					16.3333	73.6367	77.0635	74.1375	80.0114
																					16.35	74.2752	77.7438	74.6479	80.6053
																					16.3667	74.8444	78.1942	75.0734	81.4921
																					16.3833	75.3058	78.5841	75.2582	82.626
																					16.4	75.5115	78.8122	75.1429	83.7995
																					16.4167	75.7235	78.8175	75.4598	85.0131
																					16.4333	75.976	78.7561	75.9692	86.0467
																					16.45	76.4281	78.9823	76.7612	87.4472
																					16.4667	77.0265	79.2467	77.6125	89.4394
																					16.4833	77.5277	79.5626	78.3889	92.5168
																					16.5	77.8953	79.7844	79.1972	96.4206
																					16.5167	77.7341	79.697	79.8815	100.942
																					16.5333	77.5323	79.4598	80.6753	105.804
																					16.55	77.7713	79.5629	81.6287	110.445
																					16.5667	78.5832	79.9286	83.1515	114.374
																					16.5833	79.5898	80.6036	85.0459	117.762
																					16.6	80.6162	81.3704	87.3234	121.192
																					16.6167	81.653	82.2574	90.1833	125.552
																					16.6333	82.8065	83.364	93.5876	130.713
																					16.65	83.8378	84.4658	98.2786	136.434
																					16.6667	85.317	86.0869	103.818	142.462
																					16.6833	87.5459	88.508	109.977	147.228
																					16.7	90.9619	92.4329	115.739	151.672
																					16.7167	95.6903	97.7918	120.439	156.036
																					16.7333	101.803	104.21	124.092	160.194
																					16.75	108.314	110.702	127.084	163.446
																					16.7667	114.239	115.847	129.731	165.424
																					16.7833	119.499	119.638	132.198	165.552
																					16.8	123.476	122.093	135.19	163.884
																					16.8167	126.516	124.427	139.05	160.233
																					16.8333	129.21	126.927	142.502	155.742
																					16.85	132.047	129.634	145.447	151.264
																					16.8667	135.558	132.994	147.205	146.675
																					16.8833	138.547	135.773	148.226	142.245
																					16.9	141.203	138.173	148.438	137.895
																					16.9167	143.267	139.975	148.39	133.554
																					16.9333	144.868	141.366	147.504	130.148
																					16.95	145.573	142.077	145.961	127.406
																					16.9667	145.351	141.377	143.514	125.44
																					16.9833	143.771	140.396	140.247	123.698
																					17	140.858	138.252	136.433	121.958
																					17.0167	138.349	135.778	132.499	120.193
																					17.0333	135.901	133.134	128.86	118.366
																					17.05	133.427	130.702	125.785	116.648
																					17.0667	130.643	128.1	123.045	115.108
																					17.0833	127.54	125.317	120.481	113.958
																					17.1	124.422	122.188	117.837	113.012
																					17.1167	121.319	119.059	115.326	112.053
																					17.1333	118.617	116.177	113.381	110.607
																					17.15	116.292	113.686	112.062	108.706
																					17.1667	114.644	111.747	111.184	106.802
																					17.1833	113.225	110.356	110.357	105.006
																					17.2	111.804	109.126	109.501	103.569
																					17.2167	110.266	107.918	108.638	102.211
																					17.2333	108.243	106.29	107.647	100.869
																					17.25	106.827	104.763	106.913	99.4096
																					17.2667	105.815	103.643	105.725	97.7263
																					17.2833	105.324	103.034	105.174	96.1626
																					17.3	104.956	102.709	104.767	94.6756
																					17.3167	104.547	102.443	103.973	93.2908
																					17.3333	103.787	101.999	102.608	92.1141
																					17.35	102.494	101.492	100.734	90.8283
																					17.3667	100.961	100.464	99.0663	89.4261
																					17.3833	99.2364	99.3577	97.5842	87.998
																					17.4	97.639	98.0945	96.413	87.0337
																					17.4167	96.0591	96.9491	95.2516	87.0915
																					17.4333	94.3716	95.6209	94.0521	88.4292
																					17.45	92.6203	94.0205	92.8513	90.9538
																					17.4667	90.5047	92.1761	91.4906	94.187
																					17.4833	88.8041	90.1504	90.1759	96.7362
																					17.5	87.4708	88.5851	88.85	97.6867
																					17.5167	86.6749	87.4086	87.7922	96.1835
																					17.5333	86.0421	86.6559	86.7003	93.0201
																					17.55	85.3535	85.9485	85.4923	88.5176
																					17.5667	84.593	85.1285	84.1757	84.0709
																					17.5833	83.7209	84.2466	82.6106	80.3072
																					17.6	82.8774	83.1115	81.7035	77.5907
																					17.6167	82.3335	82.1937	81.5395	75.8389
																					17.6333	82.4507	81.4151	82.6641	74.4434
																					17.65	83.5329	81.2436	84.9862	73.7261
																					17.6667	85.4216	81.6624	88.1769	73.2072
																					17.6833	88.5149	83.2039	91.6676	73.0701
																					17.7	91.5952	85.6652	94.7001	73.0096
																					17.7167	93.7836	88.3156	95.7834	72.8384
																					17.7333	94.5247	90.9407	94.6143	72.6188
																					17.75	93.6911	92.4256	91.6956	72.236
																					17.7667	91.6356	92.5197	87.6934	71.9513
																					17.7833	87.8608	91.2195	83.2366	71.8365
																					17.8	83.5473	88.2842	79.3911	72.0084
																					17.8167	79.6382	84.2134	76.4847	72.4968
																					17.8333	76.7372	79.93	74.6545	72.7606
																					17.85	75.0602	76.415	73.6813	73.4707
																					17.8667	74.2753	74.1393	73.3532	73.9391
																					17.8833	74.0645	73.0262	73.2345	73.6233
																					17.9	73.9331	72.5215	73.094	74.0461
																					17.9167	73.7219	72.5096	72.9285	74.9916
																					17.9333	73.272	72.2014	72.8004	75.9639
																					17.95	72.6505	71.5112	72.4481	77.2631
																					17.9667	72.3839	70.8594	72.2653	78.0023
																					17.9833	72.421	70.9098	72.2966	78.4944
																					18	72.9527	70.9463	72.79	78.9457
																					18.0167	73.303	71.4437	73.4917	79.1927
																					18.0333	73.7191	71.6703	74.4149	79.8463
																					18.05	74.3269	72.1155	74.1591	80.5824
																					18.0667	74.6261	72.2615	74.3101	81.2516
																					18.0833	75.0504	72.8949	75.1331	81.8164
																					18.1	75.4465	73.2432	76.0679	82.1485
																					18.1167	75.942	73.7446	76.7944	82.2347
																					18.1333	76.7223	74.4177	77.5746	82.6053
																					18.15	77.2897	75.1893	78.2099	83.1909
																					18.1667	77.534	75.4804	78.7219	83.8509
																					18.1833	77.402	75.6187	78.9774	84.3036
																					18.2	77.5473	75.3286	79.3121	84.3673
																					18.2167	77.8903	75.6749	79.6167	84.0047
																					18.2333	78.5242	76.0039	80.1487	83.992
																					18.25	79.1778	76.832	80.6797	83.2126
																					18.2667	79.7353	77.2755	81.0713	83.1731
																					18.2833	80.1984	77.639	81.3949	83.5216
																					18.3	80.4925	77.9388	81.4103	83.861
																					18.3167	80.8182	77.6726	81.6279	84.1052
																					18.3333	81.174	77.99	82.0825	84.4677
																					18.35	81.898	78.4529	82.8178	84.8314
																					18.3667	82.6554	79.4391	83.3774	85.7297
																					18.3833	83.2253	80.0126	83.7219	86.6804
																					18.4	83.475	80.5681	83.7881	87.8307
																					18.4167	83.1769	80.9696	83.5689	88.6128
																					18.4333	82.9593	80.7046	83.1549	88.4761
																					18.45	81.975	81.0396	82.3107	87.6775
																					18.4667	81.8669	81.1408	82.1384	86.4731
																					18.4833	82.0554	80.6992	82.0643	84.8079
																					18.5	81.8771	80.5419	81.9261	82.4702
																					18.5167	81.2638	80.5657	81.9356	81.0321
																					18.5333	80.8737	80.2533	82.1892	80.1706
																					18.55	81.0078	79.9654	82.4171	79.5359
																					18.5667	81.5603	79.2408	83.2413	79.2058
																					18.5833	82.2594	79.2525	84.3507	78.3904
																					18.6	83.205	79.4124	85.7289	77.8149
																					18.6167	84.7123	80.1423	86.8437	77.4464
																					18.6333	85.6829	80.9817	87.4044	77.4969
																					18.65	85.7413	81.8907	87.2719	77.8123
																					18.6667	84.8311	82.6214	85.3644	77.628
																					18.6833	83.8261	83.0197	83.7993	77.1145
																					18.7	82.704	82.9995	82.3423	76.5171
																					18.7167	81.2925	82.7319	80.8062	76.3504
																					18.7333	79.7882	82.1095	79.5787	76.1046
																					18.75	78.3512	81.0438	78.6831	75.8311
																					18.7667	77.1443	79.5832	77.8612	75.7921
																					18.7833	76.2699	77.94	77.164	75.8721
																					18.8	75.7446	76.4676	76.809	75.9143
																					18.8167	75.5471	75.4882	76.7831	75.5028
																					18.8333	75.5561	75.0198	76.7917	75.5432
																					18.85	75.5317	74.9912	76.9976	75.8181
																					18.8667	75.3563	75.0421	77.0281	76.2263
																					18.8833	74.8295	75.1989	76.8215	77.1065
																					18.9	74.1635	74.5225	76.0709	77.9823
																					18.9167	73.6783	74.034	75.6246	78.5757
																					18.9333	73.4935	73.8051	75.5869	78.8575
																					18.95	73.4922	73.8436	75.4828	78.7878
																					18.9667	73.5013	73.6933	75.2288	78.7801
																					18.9833	73.4208	73.6027	74.973	78.7094
																					19	73.3321	73.4399	74.771	78.8367
																					19.0167	73.1297	73.3535	74.5187	78.778
																					19.0333	73.0361	73.0895	74.1867	78.8562
																					19.05	72.977	72.8706	74.6787	78.7972
																					19.0667	73.0376	72.6083	75.1898	78.5268
																					19.0833	73.6236	72.8626	75.535	79.2491
																					19.1	74.2895	73.1617	76.4656	79.9191
																					19.1167	74.5694	73.285	77.2753	81.2472
																					19.1333	74.7578	73.4829	77.9396	82.4278
																					19.15	75.1839	73.4908	78.3616	83.6051
																					19.1667	75.5078	73.8228	78.5139	84.7311
																					19.1833	76.1559	74.7548	78.8077	85.4462
																					19.2	76.5517	75.5186	79.0028	85.8428
																					19.2167	76.7094	76.2225	79.1439	85.26
																					19.2333	76.9847	76.6157	78.7704	85.4159
																					19.25	76.8839	76.7485	78.4833	85.0846
																					19.2667	76.729	76.5762	78.2911	84.4565
																					19.2833	76.5952	76.6219	78.5929	82.9415
																					19.3	77.2709	76.5067	79.6445	80.639
																					19.3167	78.0984	76.6262	80.8838	79.1053
																					19.3333	78.9061	77.3937	81.9981	77.8891
																					19.35	79.7936	78.2555	83.1111	77.2925
																					19.3667	80.3824	79.0986	84.0641	76.9023
																					19.3833	80.8935	79.5874	84.8098	76.632
																					19.4	81.4152	80.3663	85.3752	76.2615
																					19.4167	81.9606	81.1204	85.7371	76.1581
																					19.4333	82.3995	82.0218	85.7795	75.6969
																					19.45	82.2999	82.6486	85.402	75.3629
																					19.4667	81.818	82.7465	84.416	75.341
																					19.4833	80.5766	82.3217	82.7996	75.3433
																					19.5	79.3729	81.18	81.0777	74.9499
																					19.5167	77.9639	80.4493	79.6456	75.1077
																					19.5333	76.7527	79.1901	78.6578	74.0467
																					19.55	75.8108	77.6874	77.9877	73.4829
																					19.5667	74.9042	76.5471	77.4043	73.4538
																					19.5833	73.9888	75.605	76.8595	73.5065
																					19.6	73.0008	74.712	76.4037	73.7026
																					19.6167	72.2659	73.6695	75.8845	74.1381
																					19.6333	71.7369	72.8723	75.4958	74.4189
																					19.65	71.5902	72.3831	75.2569	74.7959
																					19.6667	71.505	72.3876	75.2371	74.8169
																					19.6833	71.4831	72.7069	75.1314	75.2714
																					19.7	71.9021	72.4451	74.8824	75.8004
																					19.7167	71.609	72.1035	74.3512	76.5517
																					19.7333	71.2656	72.0071	73.5841	77.422
																					19.75	71.1372	71.6816	73.1263	78.0568
																					19.7667	71.211	71.3164	72.9447	78.632
																					19.7833	71.1293	71.1468	73.2061	79.0476
																					19.8	71.2841	71.2445	73.3286	79.6749
																					19.8167	71.1067	71.3777	73.5029	80.4342
																					19.8333	70.9619	71.2002	73.7463	81.6785
																					19.85	70.6124	71.1918	73.8779	82.9576
																					19.8667	70.6282	70.8393	74.1526	84.1388
																					19.8833	70.9266	70.6356	74.3528	85.1652
																					19.9	71.5813	70.7919	74.9768	85.9044
																					19.9167	72.3625	71.5256	75.8339	86.5281
																					19.9333	72.8544	72.4376	76.5392	86.7313
																					19.95	73.3382	73.0352	77.0422	87.9053
																					19.9667	74.177	73.8536	77.5813	88.7362
																					19.9833	74.91	74.6161	78.1745	89.2289
																					20	75.7097	75.4641	78.965	89.2855
																					20.0167	76.8651	76.2517	80.1194	88.6128
																					20.0333	78.0515	77.262	81.3797	88.2062
																					20.05	79.1561	78.3651	82.5052	87.2494
																					20.0667	80.0116	79.3604	83.5291	86.3337
																					20.0833	80.4239	80.0651	84.2715	85.6777
																					20.1	80.9153	79.7952	84.9929	84.5016
																					20.1167	81.4012	80.0693	85.5621	82.9085
																					20.1333	82.0229	80.6241	86.3672	81.3004
																					20.15	82.5481	81.6315	87.246	79.8139
																					20.1667	82.937	82.8582	88.0256	78.5935
																					20.1833	83.3184	83.7564	88.7569	77.6912
																					20.2	83.66	84.6702	88.9436	77.0603
																					20.2167	84.2141	85.4232	88.823	76.6885
																					20.2333	84.9343	86.0311	88.7058	76.5227
																					20.25	86.0905	86.3539	88.7846	76.0496
																					20.2667	87.3008	86.6483	88.4098	75.2768
																					20.2833	88.2274	86.6917	87.1236	74.8482
																					20.3	88.6243	85.9238	86.076	75.0293
																					20.3167	88.1132	84.9062	84.4183	75.2254
																					20.3333	87.0209	82.5729	82.6791	75.1966
																					20.35	86.0975	80.2057	80.7934	75.2746
																					20.3667	85.2787	78.4352	79.3127	74.8548
																					20.3833	84.0509	77.2004	78.299	74.6686
																					20.4	82.5902	76.1555	77.4155	74.6752
																					20.4167	81.0435	75.1872	76.6352	74.5067
																					20.4333	79.4676	74.3414	75.7861	75.0332
																					20.45	78.0368	73.5794	75.0495	75.5957
																					20.4667	76.8282	72.9512	74.699	75.898
																					20.4833	76.0924	72.5423	74.7111	76.2903
																					20.5	75.6918	72.4429	74.8617	77.0158
																					20.5167	75.3788	72.2552	75.0782	77.7172
																					20.5333	75.1175	72.2462	75.1988	79.2014
																					20.55	74.6315	72.5376	75.1192	81.1959
																					20.5667	74.2283	71.9602	74.6704	83.4318
																					20.5833	74.046	71.1181	74.466	85.8998
																					20.6	74.4215	70.8477	74.3026	88.518
																					20.6167	74.5327	71.2237	74.4246	90.9668
																					20.6333	74.859	71.5321	74.8576	93.2294
																					20.65	74.9707	71.543	75.0574	95.1834
																					20.6667	74.8861	71.8807	75.4679	96.9655
																					20.6833	74.7483	72.4164	75.7938	98.1974
																					20.7	74.7133	72.9127	76.0009	98.2242
																					20.7167	74.5785	73.6369	77.6663	97.4927
																					20.7333	75.1857	74.5765	79.6249	95.8287
																					20.75	75.7125	76.0023	81.4379	93.977
																					20.7667	76.4123	77.8211	83.7353	92.1253
																					20.7833	77.3078	79.9058	86.5519	90.3422
																					20.8	78.25	82.0905	89.3298	88.3461
																					20.8167	79.9593	84.035	92.104	86.156
																					20.8333	82.3445	86.664	94.607	83.9152
																					20.85	85.4126	89.5004	97.0194	81.6847
																					20.8667	88.8852	92.2318	98.8938	79.8271
																					20.8833	92.4689	94.6119	99.9521	78.3504
																					20.9	95.8753	96.4486	99.9958	77.5741
																					20.9167	98.5852	97.3378	98.3427	77.1247
																					20.9333	100.602	96.9959	96.7285	77.1088
																					20.95	101.685	96.0464	94.7318	77.0964
																					20.9667	102.077	94.2083	92.7815	77.1071
																					20.9833	101.337	92.1693	90.6757	77.751
																					21	99.613	89.86	88.3098	78.3995
																					21.0167	96.9143	87.2079	85.829	79.8578
																					21.0333	93.4026	84.3374	83.3767	81.8095
																					21.05	90.0537	80.9538	81.2095	83.8832
																					21.0667	86.9683	78.5159	79.539	86.108
																					21.0833	84.505	76.9484	78.5735	88.3049
																					21.1	82.3475	76.1706	78.2782	90.4149
																					21.1167	80.3487	75.9086	78.2906	92.2323
																					21.1333	78.8648	76.088	78.5692	93.8362
																					21.15	77.8116	76.9492	79.5575	95.0422
																					21.1667	77.2388	77.9559	80.1043	95.5641
																					21.1833	77.189	79.238	82.2713	95.3486
																					21.2	77.9209	81.3758	84.8936	94.435
																					21.2167	79.3045	84.3715	87.9821	93.1575
																					21.2333	80.8242	87.84	91.4447	92.229
																					21.25	82.6244	91.7177	95.0665	91.8806
																					21.2667	84.4744	95.6427	98.6097	91.9376
																					21.2833	86.7637	99.1938	101.927	92.4024
																					21.3	89.2421	103.467	105.246	92.8185
																					21.3167	92.0229	109.253	109.134	93.9702
																					21.3333	94.5966	117.467	114.648	95.2218
																					21.35	96.5779	128.746	122.757	96.7413
																					21.3667	97.8291	143.807	135.124	98.6356
																					21.3833	98.1253	162.818	152.768	101.049
																					21.4	98.0904	185.482	176.067	103.707
																					21.4167	96.9692	210.85	203.291	106.389
																					21.4333	95.8672	237.026	233.36	109.162
																					21.45	95.5431	261.791	264.656	111.695
																					21.4667	95.4492	283.563	295.504	114.882
																					21.4833	95.8197	301.303	323.099	119.316
																					21.5	96.036	313.605	345.201	123.56
																					21.5167	96.8669	315.564	360.991	125.799
																					21.5333	98.9607	320.434	370.343	126.23
																					21.55	101.573	316.363	372.426	125.459
																					21.5667	104.668	307.294	367.47	123.722
																					21.5833	108.139	296.452	357.11	120.269
																					21.6	111.869	283.906	343.154	115.949
																					21.6167	115.935	269.928	326.772	111.701
																					21.6333	120.561	254.819	308.713	106.36
																					21.65	126.117	238.999	290.076	100.145
																					21.6667	130.085	223.589	271.316	90.7781
																					21.6833	131.807	209.011	253.104	81.0679
																					21.7	131.615	194.825	235.856	76.6102
																					21.7167	129.931	180.784	218.978	75.1578
																					21.7333	126.225	167.044	202.113	74.6595
																					21.75	120.568	153.963	185.972	74.5298
																					21.7667	114.986	141.096	171.19	74.1081
																					21.7833	109.013	130.285	158.594	73.8015
																					21.8	102.519	121.69	148.071	73.5433
																					21.8167	94.9183	114.131	138.961	72.992
																					21.8333	84.1405	106.516	130.873	72.6261
																					21.85	77.6185	97.8971	122.399	72.5795
																					21.8667	75.2463	87.0838	112.947	72.6254
																					21.8833	74.2308	80.7093	100.245	72.5388
																					21.9	73.5371	78.2206	87.97	72.7255
																					21.9167	73.1881	76.9033	82.451	72.0548
																					21.9333	73.0457	76.0856	80.5702	71.6446
																					21.95	72.795	75.6353	79.4427	71.4429
																					21.9667	72.3082	75.0993	78.517	71.9366
																					21.9833	71.6889	74.4591	77.6826	72.1393
																					22	71.3128	73.3389	76.8805	72.3716
																					22.0167	71.0791	72.5516	76.2247	72.6314
																					22.0333	71.2091	72.1299	75.7813	72.7524
																					22.05	71.1794	72.252	75.5894	72.6313
																					22.0667	71.3703	72.3002	75.1178	73.0908
																					22.0833	71.5565	72.0061	74.9506	73.4059
																					22.1	71.6318	72.1114	74.4153	73.8167
																					22.1167	71.5594	71.9485	73.7175	74.3991
																					22.1333	71.3041	71.6782	73.3576	74.7307
																					22.15	71.2393	71.4488	73.3149	74.7654
																					22.1667	71.216	71.3152	73.3909	74.7015
																					22.1833	71.1064	71.3453	73.6083	74.8654
																					22.2	71.0526	71.1926	73.741	74.9972
																					22.2167	70.7173	70.9351	73.8177	75.9625
																					22.2333	70.6088	70.5915	73.8578	76.3586
																					22.25	70.7144	69.735	73.5148	76.3613
																					22.2667	71.4853	69.8443	73.4492	76.8341
																					22.2833	71.7235	69.8541	73.7609	76.9501
																					22.3	71.983	69.802	74.084	77.0647
																					22.3167	72.62	70.2825	74.3322	77.0693
																					22.3333	72.9635	70.5741	74.4397	77.2401
																					22.35	73.4129	70.6489	74.2515	77.8536
																					22.3667	73.7878	70.6261	74.4692	78.0537
																					22.3833	74.2107	70.6666	74.7185	77.6373
																					22.4	74.8084	70.7971	75.4014	77.1608
																					22.4167	75.3689	71.1572	76.0808	76.9552
																					22.4333	75.8839	71.4932	76.5828	76.8369
																					22.45	76.2215	72.0751	77.0014	77.2019
																					22.4667	76.209	72.1321	77.2513	77.3864
																					22.4833	76.01	71.872	77.5771	77.669
																					22.5	76.4376	72.0114	77.4692	77.52
																					22.5167	76.8461	72.5128	77.7461	77.3588
																					22.5333	77.0969	72.9253	78.1245	77.7622
																					22.55	77.3709	74.0293	78.379	77.3531
																					22.5667	77.562	74.4512	78.5249	77.4792
																					22.5833	77.5564	74.7804	78.0375	77.9736
																					22.6	77.0328	74.9759	77.9516	78.2225
																					22.6167	76.6897	74.6314	77.9367	78.3773
																					22.6333	76.6977	75.0449	78.1256	78.1659
																					22.65	77.0512	75.2044	78.7503	77.7571
																					22.6667	77.3623	75.0762	78.9487	77.4047
																					22.6833	76.8049	75.7569	78.8769	77.5085
																					22.7	76.4423	75.8656	78.8282	77.6186
																					22.7167	76.3597	75.0158	78.4094	77.7783
																					22.7333	76.3356	74.7503	78.2196	77.5264
																					22.75	76.3493	74.919	78.2779	77.0012
																					22.7667	76.7651	75.1983	78.5882	76.7648
																					22.7833	77.3424	75.4797	78.7445	76.3375
																					22.8	77.3487	75.4268	78.781	76.1983
																					22.8167	77.2573	76.0307	78.3635	76.3275
																					22.8333	77.968	75.7189	77.6629	76.5668
																					22.85	78.1332	75.0872	77.867	76.2162
																					22.8667	78.3528	75.1105	78.3015	75.9527
																					22.8833	78.6087	75.2801	78.6956	75.5768
																					22.9	78.7003	75.4845	78.8106	75.3033
																					22.9167	78.5662	75.6692	79.2396	75.4316
																					22.9333	77.7378	75.7706	79.3881	75.5507
																					22.95	77.1695	75.3747	79.053	75.7958
																					22.9667	76.9867	75.2973	78.8327	75.9943
																					22.9833	76.6736	75.3309	78.6239	76.237
																					23	77.4818	75.624	78.5483	76.4431
																					23.0167	77.9025	75.9976	78.4834	76.3498
																					23.0333	78.0027	76.2091	78.333	76.2775
																					23.05	78.1606	77.0835	77.4895	76.493
																					23.0667	77.8513	77.5855	76.6874	76.7312
																					23.0833	77.6197	77.5774	76.4296	76.5309
																					23.1	77.6835	77.3692	76.463	76.9744
																					23.1167	77.4202	76.9698	76.6823	77.2196
																					23.1333	77.2449	76.1419	77.1061	76.804
																					23.15	76.4347	75.9782	77.21	76.8836
																					23.1667	75.0622	76.4312	77.2161	77.2858
																					23.1833	73.5336	75.8017	77.0641	77.5941
																					23.2	72.2423	74.8413	77.1646	78.3654
																					23.2167	71.239	74.6018	77.2745	78.1383
																					23.2333	70.1908	74.659	77.4535	78.2714
																					23.25	69.0666	74.8996	77.6654	78.1554
																					23.2667	67.9312	74.772	77.3233	77.9981
																					23.2833	66.7734	74.2056	77.5641	78.2812
																					23.3	65.7563	73.4863	76.9059	77.9681
																					23.3167	64.9387	72.6369	76.5321	77.8272
																					23.3333	64.6409	71.5867	76.7299	77.1771
																					23.35	64.6453	70.4436	77.2785	76.4312
																					23.3667	65.1573	69.4387	77.5765	75.7844
																					23.3833	65.3253	68.4186	77.5109	75.2987
																					23.4	65.3124	67.4716	78.2957	75.1055
																					23.4167	65.6446	66.0432	78.9033	74.6684
																					23.4333	66.0408	64.1892	78.6546	74.5162
																					23.45	66.3357	63.1205	78.5051	74.7285
																					23.4667	66.7836	62.5108	78.8926	74.0751
																					23.4833	67.3817	62.3563	79.2409	73.6746
																					23.5	67.7477	62.6378	79.4102	73.0003
																					23.5167	67.8491	63.0277	79.3609	72.6144
																					23.5333	67.6774	63.4324	78.9666	72.8584
																					23.55	67.3557	63.8337	78.7678	72.9646
																					23.5667	67.1528	64.1814	78.6882	72.6588
																					23.5833	67.1088	64.2479	78.1109	72.1572
																					23.6	67.0662	64.6349	78.1572	71.8521
																					23.6167	66.9221	65.2248	78.4752	71.9227
																					23.6333	66.6141	65.4705	77.537	72.3041
																					23.65	66.1907	65.6704	77.1405	72.7354
																					23.6667	65.3451	65.7088	76.5843	73.0608
																					23.6833	65.1377	65.5665	76.011	73.4492
																					23.7	65.4891	65.6068	75.4698	73.7914
																					23.7167	65.7988	66.0233	75.3152	73.7814
																					23.7333	65.8618	66.5774	75.0858	74.079
																					23.75	65.5908	66.8623	74.5737	74.5535
																					23.7667	66.0061	67.1619	73.7556	74.8469
																					23.7833	66.2269	67.0748	72.8122	75.0568
																					23.8	66.1646	66.7504	72.4086	75.1457
																					23.8167	66.5446	66.4158	72.4715	74.8839
																					23.8333	67.0699	66.4796	72.5246	74.2048
																					23.85	67.7629	66.4574	72.771	74.0235
																					23.8667	68.2262	66.6599	73.089	74.1036
																					23.8833	68.5212	66.3014	73.1616	74.416
																					23.9	69.0283	65.6491	72.8154	74.7354
																					23.9167	69.7402	65.2854	72.8693	74.9868
																					23.9333	70.8091	65.2183	73.0885	75.2088
																					23.95	71.8324	65.2395	73.4017	75.2936
																					23.9667	72.6915	65.5211	73.8041	75.4014
																					23.9833	73.4146	65.9305	73.9939	75.3076
																					24	73.8667	66.2003	74.2431	75.5139
																					24.0167	74.2689	66.4444	74.0521	75.5716
																					24.0333	74.5585	66.5875	74.1848	75.7777
																					24.05	75.0687	66.7797	74.6701	76.282
																					24.0667	75.5438	67.0522	75.1471	74.8889
																					24.0833	75.8993	67.4903	75.4817	75.0231
																					24.1	76.0073	67.9068	75.8558	75.2544
																					24.1167	75.7229	68.3089	76.0677	75.3194
																					24.1333	75.6706	68.9557	76.2162	75.8574
																					24.15	75.7402	68.7843	76.0137	75.967
																					24.1667	76.1479	69.156	76.0202	75.6302
																					24.1833	76.5747	69.9674	76.318	75.3597
																					24.2	76.8932	70.9071	76.8838	75.2126
																					24.2167	77.093	71.5668	77.2638	74.9581
																					24.2333	77.119	72.1789	77.457	74.9247
																					24.25	77.127	72.6431	76.7845	74.9462
																					24.2667	76.5378	72.8131	76.877	75.04
																					24.2833	76.6828	72.9406	77.432	74.7656
																					24.3	76.9904	72.7055	77.6404	74.4526
																					24.3167	76.8901	73.0125	78.0884	74.1381
																					24.3333	76.6388	73.3935	78.4597	74.0164
																					24.35	75.9201	73.6946	78.5185	74.3094
																					24.3667	75.4712	74.1267	78.3746	74.7754
																					24.3833	75.491	73.649	78.4997	75.4121
																					24.4	75.6011	73.6181	78.2575	76.0064
																					24.4167	75.7627	73.8851	78.2094	76.6536
																					24.4333	75.8483	74.6705	78.2095	77.491
																					24.45	75.8335	75.3079	78.0573	78.4219
																					24.4667	75.6356	75.3021	78.2728	79.5083
																					24.4833	75.3645	75.8766	77.2691	80.7669
																					24.5	75.1259	76.3706	76.2688	81.932
																					24.5167	75.0888	76.5427	76.061	82.8874
																					24.5333	75.2729	77.0103	76.0549	83.3613
																					24.55	75.4694	77.3346	76.3277	83.4612
																					24.5667	75.594	77.643	76.3813	83.6058
																					24.5833	75.7689	77.8215	76.0449	83.8286
																					24.6	75.8828	77.7197	75.9096	83.9943
																					24.6167	76.4237	76.9246	76.0182	83.8961
																					24.6333	77.1545	76.3761	76.4913	83.4155
																					24.65	78.5934	76.182	76.2054	82.5213
																					24.6667	79.9544	76.2589	76.5437	81.5389
																					24.6833	81.174	76.1521	77.2947	80.7074
																					24.7	82.501	76.1212	78.0316	79.6789
																					24.7167	83.4808	75.9083	78.4837	79.0062
																					24.7333	84.4115	75.5559	78.8943	78.5945
																					24.75	85.1984	75.2224	79.8692	78.1975
																					24.7667	85.9617	75.1764	81.2333	77.724
																					24.7833	86.4443	75.1763	82.7983	77.0743
																					24.8	86.5089	75.243	84.2731	76.9092
																					24.8167	85.9431	75.3143	85.5118	76.8656
																					24.8333	84.9357	75.2766	86.4727	77.4138
																					24.85	84.0456	74.4624	86.9542	78.1721
																					24.8667	83.3428	73.7413	87.1784	78.5677
																					24.8833	82.7644	74.0442	87.007	79.1401
																					24.9	81.939	74.6642	87.0056	78.9799
																					24.9167	81.1587	75.6847	86.7525	79.7293
																					24.9333	80.4087	76.6735	86.1081	80.3167
																					24.95	79.659	77.5052	84.7926	81.1508
																					24.9667	78.9074	78.7387	82.7345	82.0719
																					24.9833	78.4043	79.7546	81.4126	82.9717
																					25	78.3453	80.8202	80.5228	83.735
																					25.0167	78.3338	81.9527	80.075	84.0435
																					25.0333	78.525	83.1076	79.7466	84.4853
																					25.05	78.545	83.8017	79.4678	84.9476
																					25.0667	78.1462	84.8265	79.2525	85.7788
																					25.0833	78.1951	85.0502	79.0136	86.6591
																					25.1	78.295	84.5356	78.8651	87.3946
																					25.1167	78.9355	84.4273	78.8372	87.931
																					25.1333	79.4477	84.0753	79.0825	88.193
																					25.15	80.2848	84.0752	79.4542	88.2135
																					25.1667	81.1096	83.2984	79.7266	88.1284
																					25.1833	81.8546	82.7283	79.9751	88.1161
																					25.2	82.4093	81.8397	79.9153	87.4732
																					25.2167	82.9575	80.8427	80.176	86.8058
																					25.2333	84.4177	79.9095	80.3556	86.2616
																					25.25	85.5573	79.0701	81.2674	85.0484
																					25.2667	86.4805	78.6369	82.3798	83.3393
																					25.2833	87.2343	78.3896	83.3762	82.0976
																					25.3	87.4671	78.21	84.4856	81.4373
																					25.3167	87.7834	78.0083	85.6397	81.0675
																					25.3333	88.1713	77.4616	86.2979	80.8218
																					25.35	88.8681	77.296	86.9843	80.6605
																					25.3667	89.5743	77.3383	87.5929	80.5498
																					25.3833	90.0582	77.9648	88.1367	80.6044
																					25.4	90.2026	78.6181	88.9856	80.863
																					25.4167	89.9058	78.9245	89.4766	80.7627
																					25.4333	89.227	79.3658	89.4447	81.7184
																					25.45	88.2039	79.8874	89.0296	82.3704
																					25.4667	87.3049	80.4664	88.7588	82.7253
																					25.4833	86.5212	81.0288	88.5636	82.5281
																					25.5	85.7645	81.8887	88.3151	82.5734
																					25.5167	84.4258	82.9099	87.9008	83.0747
																					25.5333	82.8887	83.8836	87.3465	83.3057
																					25.55	81.5619	84.6843	86.5221	83.6702
																					25.5667	80.7554	84.9392	85.2581	84.0657
																					25.5833	80.4485	85.2435	83.9713	84.9151
																					25.6	80.6475	85.6912	82.8269	85.9173
																					25.6167	80.8952	86.417	82.0475	86.6091
																					25.6333	81.1179	87.2079	81.498	87.3685
																					25.65	81.5231	87.8867	80.9786	88.1262
																					25.6667	81.8185	88.3887	80.3599	89.1642
																					25.6833	82.1772	88.6258	79.6799	90.0893
																					25.7	82.5549	88.3679	79.3586	90.6178
																					25.7167	83.0193	88.0089	79.4925	90.8964
																					25.7333	83.6342	87.4477	80.0362	90.2863
																					25.75	84.3525	86.9883	80.6619	89.7516
																					25.7667	84.2811	86.2347	81.2751	89.1006
																					25.7833	83.9357	85.2907	82.1447	89.1305
																					25.8	84.1933	83.4791	82.3416	89.0017
																					25.8167	84.4606	81.9497	82.445	88.8603
																					25.8333	85.0486	80.9253	82.8265	88.7713
																					25.85	86.3363	80.3138	83.6065	88.6689
																					25.8667	87.3734	80.0253	83.9644	88.6644
																					25.8833	88.3701	79.8733	84.337	88.793
																					25.9	89.2366	79.9825	84.455	89.2962
																					25.9167	90.1051	79.8149	84.3245	89.7812
																					25.9333	90.842	79.9684	84.5102	90.0068
																					25.95	91.6974	80.1999	85.1495	90.2532
																					25.9667	92.3347	80.4178	86.143	90.0641
																					25.9833	92.5377	81.0105	87.2512	89.4762
																					26	92.003	81.7277	88.2657	89.2627
																					26.0167	91.2366	82.2047	89.233	89.4706
																					26.0333	90.4955	82.3545	89.895	90.0184
																					26.05	89.875	82.2436	90.2758	90.18
																					26.0667	89.7407	82.2984	90.299	90.7076
																					26.0833	89.8029	82.4942	90.3577	91.4838
																					26.1	89.9367	83.4084	90.3982	92.3917
																					26.1167	89.951	84.3288	90.2419	93.5145
																					26.1333	90.5696	84.9129	89.4497	94.8643
																					26.15	90.3263	85.6767	88.8717	96.3989
																					26.1667	90.6532	86.3596	87.9185	97.8046
																					26.1833	91.1499	86.9937	87.3436	98.8876
																					26.2	91.4375	87.8362	87.4892	99.3123
																					26.2167	91.6977	88.8296	88.0047	99.1589
																					26.2333	91.6491	89.6901	88.4005	99.5507
																					26.25	90.7185	90.1131	88.7766	99.5539
																					26.2667	90.5787	90.4658	89.118	99.7719
																					26.2833	89.8355	89.8255	89.3508	99.9907
																					26.3	89.982	89.2574	89.5928	100.132
																					26.3167	90.5076	88.9547	89.8086	99.9744
																					26.3333	91.5109	88.8613	90.1951	99.8653
																					26.35	92.7344	88.3925	90.7171	99.9071
																					26.3667	93.8004	88.4918	90.6239	99.9804
																					26.3833	95.3071	89.1974	90.1134	99.9843
																					26.4	96.7635	88.7172	89.6	100.213
																					26.4167	98.1448	88.4997	89.6885	100.949
																					26.4333	99.6998	88.5138	89.6139	101.693
																					26.45	100.91	88.8432	90.4704	101.844
																					26.4667	101.779	89.22	91.2308	102.551
																					26.4833	101.771	89.4327	92.3202	103.953
																					26.5	101.354	89.8478	93.4651	105.581
																					26.5167	101.529	89.5013	94.75	107.344
																					26.5333	101.456	89.1968	96.081	109.041
																					26.55	101.567	89.0572	97.3189	110.58
																					26.5667	101.711	89.218	98.7111	111.858
																					26.5833	101.586	89.3105	99.9386	112.928
																					26.6	101.452	89.6943	100.791	113.777
																					26.6167	101.25	90.0892	101.154	114.773
																					26.6333	101.027	90.5776	100.78	115.776
																					26.65	101.299	91.3504	100.776	116.513
																					26.6667	101.517	92.2177	100.826	117.01
																					26.6833	102.495	93.3332	101.048	117.067
																					26.7	103.32	94.6444	101.18	117.127
																					26.7167	104.096	95.9186	101.468	117.542
																					26.7333	104.701	97.1177	101.601	118.725
																					26.75	105.794	97.6719	101.438	119.906
																					26.7667	107.109	97.6888	101.342	120.842
																					26.7833	108.848	98.026	101.645	121.869
																					26.8	110.645	98.401	102.166	122.761
																					26.8167	112.15	98.6313	102.641	123.469
																					26.8333	113.384	98.7614	103.524	124.277
																					26.85	114.181	98.7277	104.311	125.206
																					26.8667	114.77	98.6332	104.529	126.135
																					26.8833	115.099	98.4805	105.04	127.022
																					26.9	115.655	98.1185	106.171	127.767
																					26.9167	116.191	97.8541	107.745	127.729
																					26.9333	116.559	97.9894	109.392	127.494
																					26.95	116.75	98.4003	111.077	127.917
																					26.9667	116.439	98.7623	112.68	128.609
																					26.9833	116.428	98.8879	114.149	129.131
																					27	116.633	98.7748	115.424	129.762
																					27.0167	117.279	99.3356	116.536	129.936
																					27.0333	118.059	100.237	117.764	129.947
																					27.05	118.8	101.213	119.138	129.985
																					27.0667	119.48	102.554	120.26	129.868
																					27.0833	120.049	103.735	121.153	129.788
																					27.1	120.562	104.802	121.417	130.003
																					27.1167	121.064	105.624	121.675	130.467
																					27.1333	121.821	106.29	121.964	130.647
																					27.15	122.695	106.749	122.609	130.408
																					27.1667	123.461	107.399	123.321	129.439
																					27.1833	124.007	107.928	123.954	129.152
																					27.2	124.136	108.27	124.386	129.402
																					27.2167	123.964	108.488	124.658	129.619
																					27.2333	123.764	108.404	124.833	130.154
																					27.25	124.11	108.587	124.524	130.466
																					27.2667	124.31	108.489	124.691	130.68
																					27.2833	124.48	108.476	125.934	130.33
																					27.3	124.578	108.75	126.483	129.924
																					27.3167	124.593	108.871	126.943	130.208
																					27.3333	124.556	108.623	127.302	129.794
																					27.35	124.561	108.713	127.165	129.688
																					27.3667	124.671	108.651	127.398	129.654
																					27.3833	124.908	109.111	127.838	129.206
																					27.4	125.184	109.348	128.475	128.299
																					27.4167	125.341	109.448	129.004	127.849
																					27.4333	125.156	109.779	129.326	128.08
																					27.45	124.841	110.022	129.381	128.879
																					27.4667	124.645	110.155	128.889	129.522
																					27.4833	124.852	110.358	128.399	130.111
																					27.5	125.329	110.618	128.18	130.051
																					27.5167	125.75	110.77	128.187	130.446
																					27.5333	125.961	110.782	128.152	130.151
																					27.55	126.074	110.988	128.086	130.119
																					27.5667	125.724	111.216	127.839	130.107
																					27.5833	125.166	111.25	127.085	130.184
																					27.6	124.956	110.955	126.715	130.24
																					27.6167	124.736	110.541	126.68	130.131
																					27.6333	125.149	110.225	127.026	129.356
																					27.65	125.494	110.313	127.54	128.383
																					27.6667	125.632	110.59	128.021	128.16
																					27.6833	124.933	110.842	128.123	128.254
																					27.7	125.435	110.506	127.951	129.103
																					27.7167	126.143	109.89	127.933	129.449
																					27.7333	126.656	109.718	128.056	129.801
																					27.75	127.267	110.08	128.543	130.592
																					27.7667	127.757	110.457	128.848	130.615
																					27.7833	128.017	110.152	128.859	131.08
																					27.8	127.897	110.31	128.482	131.4
																					27.8167	127.7	110.676	127.751	132.239
																					27.8333	127.682	110.496	127.22	132.738
																					27.85	127.43	110.316	127.016	133.359
																					27.8667	126.81	109.949	127.529	133.557
																					27.8833	126.988	109.868	127.6	132.902
																					27.9	126.931	110.055	128.191	132.616
																					27.9167	126.248	109.847	128.634	133.047
																					27.9333	125.879	109.697	129.135	133.44
																					27.95	125.814	109.686	129.293	133.902
																					27.9667	126.013	109.66	129.482	134.438
																					27.9833	126.615	109.721	129.785	135.014
																					28	127.388	110.456	130.026	135.361
																					28.0167	127.823	111.203	130.389	135.825
																					28.0333	128.156	111.205	130.519	136.487
																					28.05	128.697	111.451	130.073	137.231
																					28.0667	128.952	111.364	129.533	137.932
																					28.0833	129.443	111.558	129.182	138.313
																					28.1	129.985	111.455	129.081	138.454
																					28.1167	130.183	111.44	129.585	137.666
																					28.1333	130.033	111.421	129.649	136.856
																					28.15	129.074	111.382	129.576	136.484
																					28.1667	128.255	111.307	129.698	136.489
																					28.1833	127.858	110.283	129.906	136.445
																					28.2	127.618	109.883	130.079	136.106
																					28.2167	127.464	109.911	130.336	135.73
																					28.2333	127.333	110.251	131.017	135.044
																					28.25	127.7	110.664	131.826	134.345
																					28.2667	127.749	110.887	132.484	133.846
																					28.2833	128.338	111.447	132.788	133.994
																					28.3	128.457	111.788	132.522	134.22
																					28.3167	128.933	112.021	132.579	133.858
																					28.3333	130.064	112.267	132.719	133.872
																					28.35	130.811	112.547	133.016	133.395
																					28.3667	131.881	112.651	133.433	132.774
																					28.3833	132.15	112.666	133.371	132.999
																					28.4	131.904	112.605	133.194	133.583
																					28.4167	131.91	111.984	132.913	134.376
																					28.4333	132.123	111.144	132.352	135.219
																					28.45	132.315	110.923	132.735	136.539
																					28.4667	132.139	110.702	132.79	138.152
																					28.4833	131.714	110.735	133.217	140.082
																					28.5	131.139	111.011	134.085	142.732
																					28.5167	130.257	111.336	134.708	146.249
																					28.5333	129.734	111.593	134.416	150.702
																					28.55	129.149	111.712	134.829	155.931
																					28.5667	129.007	112.621	135.318	161.745
																					28.5833	128.752	112.985	136.018	167.838
																					28.6	128.407	113.247	136.475	174.117
																					28.6167	127.758	113.661	136.709	180.78
																					28.6333	126.614	113.689	136.5	187.557
																					28.65	125.809	113.308	136.084	194.254
																					28.6667	124.975	113.083	134.781	200.752
																					28.6833	124.542	112.477	133.929	206.752
																					28.7	123.757	112.202	133.121	212.044
																					28.7167	122.834	112.156	132.22	216.258
																					28.7333	121.76	112.008	131.322	219.26
																					28.75	120.398	111.444	130.356	220.851
																					28.7667	119.457	110.739	128.965	221.272
																					28.7833	118.364	110.411	127.787	220.114
																					28.8	117.815	109.831	127.052	218.224
																					28.8167	117.52	109.453	126.743	215.214
																					28.8333	117.26	109.142	126.573	211.132
																					28.85	116.994	108.842	126.131	207.176
																					28.8667	116.027	108.428	125.466	203.045
																					28.8833	115.47	107.789	124.638	198.693
																					28.9	115.126	106.675	123.573	193.988
																					28.9167	114.971	105.827	122.571	188.82
																					28.9333	114.823	105.151	121.598	183.268
																					28.95	114.672	104.74	121.001	177.387
																					28.9667	114.398	104.37	120.549	171.319
																					28.9833	113.871	103.912	120.153	165.276
																					29	113.317	103.596	119.582	159.484
																					29.0167	112.796	103.31	119	153.97
																					29.0333	112.739	103.008	118.873	148.528
																					29.05	112.742	102.76	119.083	143.245
																					29.0667	112.39	102.756	119.583	137.798
																					29.0833	111.931	102.733	119.928	132.906
																					29.1	111.037	102.616	119.806	128.991
																					29.1167	110.313	102.521	119.657	125.912
																					29.1333	109.692	102.164	119.077	123.187
																					29.15	109.733	101.833	118.425	120.674
																					29.1667	109.927	101.635	117.958	118.371
																					29.1833	110.066	101.697	117.706	116.295
																					29.2	110.155	101.851	117.311	114.44
																					29.2167	109.74	101.928	117.071	112.89
																					29.2333	109.551	101.916	116.323	111.686
																					29.25	109.375	101.676	115.135	110.975
																					29.2667	109.252	101.385	114.385	110.46
																					29.2833	109.314	101.094	113.91	109.682
																					29.3	108.976	100.942	113.836	108.673
																					29.3167	108.749	100.919	113.828	107.246
																					29.3333	108.264	100.841	113.89	106.755
																					29.35	107.318	100.702	113.678	106.697
																					29.3667	106.744	100.481	113.361	106.979
																					29.3833	106.741	99.8506	113.283	107.329
																					29.4	107.029	99.312	113.023	107.542
																					29.4167	106.905	99.4323	112.959	107.623
																					29.4333	107.033	99.4098	113.124	107.457
																					29.45	106.928	99.3025	113.085	107.615
																					29.4667	106.739	99.1695	112.817	107.624
																					29.4833	106.224	98.9701	112.127	107.061
																					29.5	106.334	98.6112	111.491	107.459
																					29.5167	106.537	98.3529	111.172	107.147
																					29.5333	106.568	98.2028	111.381	106.905
																					29.55	106.547	98.2291	111.492	106.187
																					29.5667	106.518	98.418	111.559	105.94
																					29.5833	105.853	98.002	111.402	105.813
																					29.6	106.04	97.5371	111.547	106.33
																					29.6167	105.967	96.5353	111.442	106.59
																					29.6333	106.445	96.1798	111.202	106.669
																					29.65	107.078	96.1196	110.988	106.434
																					29.6667	107.13	96.0287	111.32	106.49
																					29.6833	107.129	96.1728	111.161	106.123
																					29.7	107.019	96.4147	111.257	105.712
																					29.7167	107.056	96.3132	110.912	105.772
																					29.7333	107.082	96.1766	110.378	106.34
																					29.75	107.175	96.5138	110.59	106.082
																					29.7667	107.346	96.5779	110.936	106.09
																					29.7833	107.505	96.5541	111.033	105.552
																					29.8	107.545	96.7937	111.265	104.81
																					29.8167	106.975	97.0211	111.376	104.992
																					29.8333	106.654	96.8126	111.24	104.862
																					29.85	106.527	96.5653	110.979	105.271
																					29.8667	106.76	96.1963	111.204	105.514
																					29.8833	106.825	95.9562	110.938	105.795
																					29.9	106.686	96.3719	110.891	106.084
																					29.9167	106.913	96.7816	111.42	106.001
																					29.9333	107.336	96.8615	111.4	106.273
																					29.95	106.992	96.8273	110.909	106.649
																					29.9667	106.695	96.6875	110.189	107.084
																					29.9833	106.708	96.8088	110.052	107.966
																					30	106.669	96.5838	109.554	107.866
																					30.0167	106.896	96.6884	110.106	107.289
																					30.0333	106.583	96.5271	110.167	107.038
																					30.05	106.012	96.4034	110.433	107.384
																					30.0667	105.644	96.4366	110.479	108.246
																					30.0833	105.455	96.0876	110.225	109.089
																					30.1	105.689	95.8912	110.099	110.068
																					30.1167	106.123	95.6602	109.573	111.231
																					30.1333	106.417	95.6923	109.593	112.315
																					30.15	107.249	96.1299	109.562	113.155
																					30.1667	106.54	95.767	109.369	114.034
																					30.1833	106.135	95.6423	109.234	114.634
																					30.2	105.734	95.6173	108.725	115.468
																					30.2167	106.024	95.7866	108.92	116.158
																					30.2333	105.962	95.689	108.758	116.301
																					30.25	106.055	95.7687	108.829	116.453
																					30.2667	106.173	95.943	109.201	115.377
																					30.2833	105.961	96.0808	109.156	114.557
																					30.3	105.406	96.0701	109.366	114.122
																					30.3167	105.329	95.5561	108.74	113.894
																					30.3333	105.449	95.4692	108.567	113.462
																					30.35	105.763	94.9944	108.44	112.456
																					30.3667	105.85	94.9676	108.654	111.367
																					30.3833	105.944	95.2052	108.765	110.181
																					30.4	105.974	95.8989	108.755	109.187
																					30.4167	106.356	95.4411	108.602	108.088
																					30.4333	105.942	95.2799	108.104	107.426
																					30.45	105.513	95.5678	107.485	107.036
																					30.4667	105.709	95.6975	107.295	106.653
																					30.4833	105.887	95.4102	107.405	106.206
																					30.5	105.846	95.648	107.89	105.155
																					30.5167	105.555	95.6989	108.171	104.29
																					30.5333	104.962	95.692	108.352	103.959
																					30.55	104.707	95.3873	108.215	104.089
																					30.5667	104.778	94.9983	108.173	104.193
																					30.5833	104.969	94.9767	108.016	104.335
																					30.6	105.15	95.1143	108.01	104.423
																					30.6167	105.16	95.5175	108.225	104.535
																					30.6333	105.766	95.4208	108.052	104.286
																					30.65	105.416	95.4571	107.91	103.763
																					30.6667	105.229	95.2259	107.399	104.001
																					30.6833	104.967	95.0476	106.71	104.331
																					30.7	105.01	94.9132	106.433	103.899
																					30.7167	105.216	95.2525	106.697	103.882
																					30.7333	105.194	95.2228	107.069	103.499
																					30.75	104.831	95.2616	107.113	102.611
																					30.7667	104.632	95.2253	107.304	102.954
																					30.7833	104.425	95.0105	107.762	102.52
																					30.8	103.995	94.5671	107.329	102.741
																					30.8167	104.131	94.4038	107.028	103.094
																					30.8333	104.57	94.6442	107.171	103.248
																					30.85	104.75	94.8892	107.055	103.109
																					30.8667	104.897	95.0233	107.228	102.857
																					30.8833	104.938	95.0467	107.435	102.768
																					30.9	104.795	95.2177	106.697	102.648
																					30.9167	104.963	95.5481	106.168	102.873
																					30.9333	104.84	94.7852	106.143	103.226
																					30.95	104.815	94.5116	106.274	102.92
																					30.9667	104.651	94.6021	106.301	102.629
																					30.9833	104.67	94.774	106.268	101.691
																					31	104.568	94.8365	106.842	101.259
																					31.0167	104.033	94.7163	107.202	101.684
																					31.0333	103.345	94.6045	107.09	101.701
																					31.05	103.276	94.3932	106.781	101.848
																					31.0667	103.771	94.2511	106.51	102.115
																					31.0833	103.405	94.4906	106.627	102.306
																					31.1	103.822	94.5011	106.715	102.396
																					31.1167	104.043	94.6688	106.477	102.332
																					31.1333	103.98	94.8559	106.194	102.144
																					31.15	103.454	94.4919	105.857	102.29
																					31.1667	103.542	94.0746	105.308	102.439
																					31.1833	103.896	93.8291	105.468	102.673
																					31.2	103.937	94.0199	105.416	102.421
																					31.2167	104.008	94.1283	105.436	101.545
																					31.2333	103.877	94.2069	106.123	100.945
																					31.25	103.289	93.9121	106.026	100.965
																					31.2667	103.009	93.5618	105.802	101.282
																					31.2833	102.929	93.4659	106.087	101.429
																					31.3	103.14	93.4608	105.572	101.694
																					31.3167	103.295	93.535	105.523	101.798
																					31.3333	103.612	93.7555	105.818	101.651
																					31.35	103.71	93.5608	105.926	101.56
																					31.3667	103.441	93.6446	105.989	101.142
																					31.3833	103.302	93.7502	105.321	100.955
																					31.4	102.951	93.4628	105.048	101.273
																					31.4167	103.605	93.4704	104.843	101.359
																					31.4333	103.286	93.5311	104.951	101.218
																					31.45	103.307	93.3994	105.149	100.773
																					31.4667	103.185	93.2598	105.219	99.6725
																					31.4833	102.481	93.1512	105.619	99.5503
																					31.5	102.167	92.7241	105.583	99.7066
																					31.5167	101.919	92.8815	105.383	99.968
																					31.5333	101.895	92.8285	105.389	100.303
																					31.55	102.251	93.0517	105.006	100.406
																					31.5667	102.327	93.8585	104.821	100.53
																					31.5833	102.295	93.7122	105.384	100.477
																					31.6	102.126	93.1644	105.269	100.136
																					31.6167	102.03	92.9953	104.671	100.003
																					31.6333	102.008	93.2618	103.948	100.263
																					31.65	101.758	93.253	103.594	100.294
																					31.6667	101.864	93.5746	103.354	100.226
																					31.6833	101.806	93.7714	103.532	99.7854
																					31.7	101.844	93.4162	103.973	98.7178
																					31.7167	101.468	93.2999	103.801	98.5117
																					31.7333	100.793	92.4004	103.656	98.5158
																					31.75	100.82	91.8664	103.439	98.915
																					31.7667	100.743	91.8051	103.16	98.9026
																					31.7833	100.85	91.825	103.175	99.0132
																					31.8	100.958	91.8873	103.092	99.2833
																					31.8167	100.918	92.2446	103.158	99.1819
																					31.8333	100.796	92.6863	102.925	98.9003
																					31.85	100.571	92.5401	102.782	98.7471
																					31.8667	100.458	92.3355	102.131	98.7992
																					31.8833	100.445	92.1755	101.696	98.6277
																					31.9	100.49	91.9543	101.513	99.1369
																					31.9167	100.303	92.0304	101.609	99.2082
																					31.9333	100.096	92.1197	101.715	98.2086
																					31.95	100.061	92.0109	101.582	98.0568
																					31.9667	99.4846	91.6012	101.754	97.7972
																					31.9833	99.1681	91.0748	101.53	98.3118
																					32	99.0784	91.0934	101.407	98.614
																					32.0167	99.655	90.7731	100.849	98.6024
																					32.0333	100.168	90.9178	101.101	98.8138
																					32.05	100.7	91.3466	100.947	98.966
																					32.0667	100.424	91.4461	101.031	98.4824
																					32.0833	100.232	91.3797	101.053	98.1241
																					32.1	100.151	91.391	100.337	98.1521
																					32.1167	99.7694	91.4906	99.8978	98.2002
																					32.1333	99.866	91.3373	100.084	97.9129
																					32.15	100.036	91.7098	100.103	97.8193
																					32.1667	99.8512	91.7779	100.46	97.0494
																					32.1833	99.5398	91.8888	100.649	96.2162
																					32.2	98.8278	91.8767	100.993	95.9347
																					32.2167	98.18	91.3213	100.838	96.218
																					32.2333	97.9287	91.078	100.631	96.3325
																					32.25	97.9221	90.8917	100.588	96.4152
																					32.2667	97.9447	90.966	100.273	96.3598
																					32.2833	97.9814	91.0206	100.447	96.3992
																					32.3	97.7895	90.9567	100.25	96.3397
																					32.3167	97.3281	90.7996	100.144	96.0891
																					32.3333	97.2981	90.5122	99.5042	95.9378
																					32.35	96.9059	90.2384	98.951	96.0035
																					32.3667	97.253	90.0148	98.6881	95.9131
																					32.3833	97.1465	89.9778	98.5187	95.7616
																					32.4	97.0506	89.9288	98.6047	95.4848
																					32.4167	97.0529	89.8223	98.7113	94.5274
																					32.4333	96.2908	89.7201	98.5342	94.1233
																					32.45	95.6828	88.8351	98.3388	94.1373
																					32.4667	95.3873	88.7516	98.512	94.6237
																					32.4833	95.4045	88.8239	98.206	94.5936
																					32.5	95.6657	88.8759	97.9626	94.7119
																					32.5167	95.9067	89.0766	98.0658	94.6445
																					32.5333	95.9801	89.0773	98.2982	94.3818
																					32.55	95.4779	88.8148	97.9715	94.335
																					32.5667	95.4385	88.6442	97.5184	94.2512
																					32.5833	95.2945	88.6443	96.9036	94.1405
																					32.6	95.014	88.3434	96.4892	94.0971
																					32.6167	95.0586	88.2584	96.6007	94.0429
																					32.6333	94.9403	88.6142	96.6122	94.1127
																					32.65	94.8013	88.5164	96.8174	92.9763
																					32.6667	94.4564	88.3776	96.9367	92.4195
																					32.6833	93.9801	87.727	96.9236	92.3307
																					32.7	93.563	87.5856	96.4644	92.7115
																					32.7167	93.4396	87.382	96.5793	93.0246
																					32.7333	93.6363	87.3397	96.1541	92.9245
																					32.75	93.8383	87.5742	95.9384	92.9383
																					32.7667	93.7746	87.4959	96.1837	92.8268
																					32.7833	93.7352	87.6638	96.0587	92.475
																					32.8	93.4289	87.3182	95.7839	92.5251
																					32.8167	93.1511	87.1169	95.1793	92.5502
																					32.8333	93.3961	87.267	94.7214	92.489
																					32.85	93.1209	87.0737	94.5448	92.7607
																					32.8667	92.8584	87.1656	94.6062	92.2241
																					32.8833	92.7461	87.2328	94.9078	91.4692
																					32.9	92.4703	87.2119	95.1213	90.6427
																					32.9167	91.8539	86.7743	94.6485	90.48
																					32.9333	91.708	86.6007	94.7033	90.7816
																					32.95	91.6982	86.4091	94.5498	91.1494
																					32.9667	91.6767	86.3709	94.2141	91.257
																					32.9833	91.6224	86.472	93.9618	91.3099
																					33	91.764	86.7932	94.2108	91.2636
																					33.0167	91.7417	86.6302	94.042	91.3452
																					33.0333	91.6572	86.4565	93.8608	91.1183
																					33.05	91.2714	86.3238	93.3087	90.8539
																					33.0667	91.0178	86.1735	93.0754	90.9525
																					33.0833	90.9969	86.188	92.6064	91.0623
																					33.1	90.9687	86.2446	92.5433	91.0762
																					33.1167	91.1011	86.1687	92.8365	91.0708
																					33.1333	91.2559	86.1526	92.7241	89.8263
																					33.15	90.5067	85.8202	92.6547	89.414
																					33.1667	90.2781	85.2021	92.6757	89.6516
																					33.1833	90.2258	84.999	92.608	90.1132
																					33.2	90.1716	85.0399	92.1362	90.1893
																					33.2167	90.0308	85.7063	92.3303	90.2087
																					33.2333	89.8754	86.1788	92.2557	90.0418
																					33.25	90.004	86.1547	91.965	90.1278
																					33.2667	90.1477	85.9437	91.8022	89.899
																					33.2833	89.8524	85.8258	91.3222	90.0728
																					33.3	89.7475	85.7686	91.1415	89.9101
																					33.3167	89.596	85.4726	90.8075	89.9388
																					33.3333	90.1595	85.5803	90.8783	90.0277
																					33.35	90.3261	85.7458	91.1098	90.1149
																					33.3667	90.3211	85.6219	91.3948	89.444
																					33.3833	89.5626	85.1572	91.2797	88.8608
																					33.4	88.9844	84.9196	91.2635	88.6361
																					33.4167	88.9684	84.9572	91.0875	88.8091
																					33.4333	88.8112	84.8968	90.8894	89.0958
																					33.45	88.7565	84.9755	90.6105	89.5694
																					33.4667	88.8079	85.2111	91.0768	89.4429
																					33.4833	88.8825	85.1518	90.8755	89.3558
																					33.5	88.9594	85.2271	91.0136	89.2547
																					33.5167	88.8601	85.2455	90.6083	89.0285
																					33.5333	88.7647	85.3372	89.944	89.183
																					33.55	88.8768	85.245	89.7651	89.019
																					33.5667	88.9778	85.5538	89.5698	89.2783
																					33.5833	88.9318	85.4922	89.9621	89.3957
																					33.6	89.0633	85.3554	89.9549	88.73
																					33.6167	88.9558	84.9333	89.9734	88.3038
																					33.6333	88.4436	84.6247	90.1526	88.1167
																					33.65	88.1499	84.4787	90.2171	87.9792
																					33.6667	88.0462	84.4304	90.053	87.9446
																					33.6833	88.3377	84.7825	89.7235	88.5549
																					33.7	88.4716	84.9567	89.8719	88.8618
																					33.7167	88.6297	84.9648	89.9461	88.6238
																					33.7333	88.8466	84.9341	89.9145	88.6391
																					33.75	88.9069	84.753	89.8807	88.6588
																					33.7667	88.7072	84.7357	89.1231	88.4676
																					33.7833	88.4517	84.78	88.7656	88.6764
																					33.8	88.3972	85.0121	88.8077	88.9696
																					33.8167	88.302	85.0265	88.8868	88.7839
																					33.8333	88.3377	84.9917	89.0198	88.3665
																					33.85	88.469	84.7991	89.196	87.7095
																					33.8667	87.9948	84.5152	89.2737	87.3593
																					33.8833	87.442	84.3851	89.2378	87.5551
																					33.9	87.6511	84.2752	89.0794	88.0486
																					33.9167	87.3322	84.1716	88.8952	88.107
																					33.9333	87.7121	84.1337	89.0355	87.6471
																					33.95	88.1219	84.1571	89.0494	87.9334
																					33.9667	88.1426	84.3602	89.1726	87.9648
																					33.9833	88.0475	84.2492	89.1243	87.7042
																					34	87.9403	84.2351	88.5802	87.5354
																					34.0167	87.59	84.3362	88.1861	87.9842
																					34.0333	87.7231	84.8263	87.9427	87.5873
																					34.05	87.6675	84.7773	88.2699	87.5857
																					34.0667	87.9403	84.5646	88.3339	87.3757
																					34.0833	87.896	84.3237	88.6948	86.641
																					34.1	87.1989	83.9454	88.7009	86.3728
																					34.1167	86.6886	83.5553	88.606	86.478
																					34.1333	86.635	83.733	88.4395	86.488
																					34.15	86.5476	83.8715	88.3301	86.3753
																					34.1667	86.605	84.1648	88.3029	86.8584
																					34.1833	86.9981	84.3583	88.1881	86.7288
																					34.2	86.7762	84.3735	88.2677	86.6832
																					34.2167	86.8295	84.2972	88.1589	86.5502
																					34.2333	86.735	84.2907	87.0028	86.286
																					34.25	86.6131	84.3484	87.0771	86.208
																					34.2667	86.4152	84.2744	87.2249	86.5667
																					34.2833	86.577	83.5524	87.3368	86.5346
																					34.3	86.6309	84.1389	87.404	86.4684
																					34.3167	86.5334	83.9627	87.4867	86.192
																					34.3333	86.2467	83.6346	87.3836	85.7233
																					34.35	85.8136	83.2516	87.2511	85.4507
																					34.3667	85.4593	83.5973	87.3382	85.4253
																					34.3833	85.4629	83.5098	87.0177	85.8354
																					34.4	85.5862	83.4937	86.6403	85.4301
																					34.4167	85.8211	83.6655	87.2365	85.8621
																					34.4333	85.9103	83.8193	87.4066	85.9754
																					34.45	86.0085	83.6413	87.2311	85.7453
																					34.4667	85.9007	83.5784	86.9459	85.4623
																					34.4833	85.8114	83.5843	86.3461	85.8033
																					34.5	85.4912	83.9767	86.0355	85.9119
																					34.5167	85.6471	84.1571	85.915	85.9592
																					34.5333	85.8347	83.8982	86.388	85.9238
																					34.55	85.8614	83.7297	86.5342	85.3684
																					34.5667	85.6776	83.4107	86.5488	85.1737
																					34.5833	85.2317	83.0755	86.5124	85.2155
																					34.6	84.9403	83.0589	86.4095	84.9028
																					34.6167	84.6582	83.012	86.4153	84.9242
																					34.6333	85.1304	83.3792	85.7484	85.5149
																					34.65	84.9504	83.4865	86.3532	85.5577
																					34.6667	85.2026	83.9542	86.428	85.5802
																					34.6833	85.339	83.9039	86.3007	85.429
																					34.7	85.3081	83.5644	86.167	85.8688
																					34.7167	85.0049	83.5005	85.4564	85.4563
																					34.7333	84.699	83.4674	85.3605	85.7848
																					34.75	85.2023	83.4985	85.2763	86.0478
																					34.7667	85.4339	83.4677	85.2408	86.1452
																					34.7833	85.1595	83.5485	85.5239	86.2696
																					34.8	85.3416	83.4944	85.4982	86.0056
																					34.8167	85.065	82.9846	85.709	85.7595
																					34.8333	84.7929	82.9925	85.7092	85.7282
																					34.85	84.7491	82.8326	85.6226	86.091
																					34.8667	85.0602	82.9932	85.5603	86.6459
																					34.8833	85.2953	83.3241	85.6451	86.7714
																					34.9	85.8562	83.6206	85.7712	87.1001
																					34.9167	85.9293	84.0622	86.0351	87.1988
																					34.9333	86.1291	83.9801	86.1533	87.1856
																					34.95	86.5003	84.0012	85.4852	87.0101
																					34.9667	86.7427	84.242	85.5152	86.9366
																					34.9833	86.4698	84.3583	85.5726	86.9891
																					35	86.5484	84.46	85.8351	87.0119
																					35.0167	86.7689	84.7221	86.2472	86.8153
																					35.0333	86.8234	84.88	86.7325	86.45
																					35.05	86.6035	84.3401	87.2896	86.5546
																					35.0667	85.8977	84.2313	87.0844	85.4521
																					35.0833	85.7907	84.3932	87.2707	85.491

## Sheet: Fig. 7
				Fig. 7b - top																				Fig. 7c - top
					1
				Fig. 7b - bottom																			Fig. 7c - bottom

## Sheet: Fig. 8
Fig. 8a
				Glc
			Wt			ΔBT4240-50
		1	0.1	0.09	0.1	0.08	0.08	0.09
		2	0.17	0.16	0.15	0.15	0.14	0.14
		3	0.26	0.25	0.28	0.24	0.24	0.24
		4	0.37	0.35	0.36	0.33	0.33	0.33
		5	0.56	0.55	0.57	0.55	0.55	0.55
		6	0.68	0.7	0.7	0.57	0.66	0.67
		7	0.85	0.88	0.86	0.86	0.82	0.84
		8	0.98	1.01	1.01	1.01	0.96	0.99
		9	1.1	1.14	1.13	1.11	1.07	1.11
		10	1.16	1.22	1.16	1.2	1.14	1.19
		11	1.24	1.3	1.28	1.3	1.25	1.26
		12	1.31	1.37	1.32	1.36	1.3	1.35
Fig. 8b				PGMIII
			Wt			ΔBT4240-50
		1	0.03	0.02	0.03	0.01	0.03	0.01
		2	0.06	0.05	0.05	0.03	0.03	0.03
		3	0.1	0.13	0.12	0.09	0.07	0.07
		4	0.23	0.28	0.26	0.24	0.18	0.18
		5	0.32	0.33	0.27	0.25	0.24	0.22
		6	0.43	0.47	0.44	0.34	0.35	0.36
		7	0.47	0.46	0.47	0.35	0.37	0.37
		8	0.5	0.49	0.47	0.38	0.38	0.36
		9	0.55	0.56	0.56	0.4	0.41	0.43
		10	0.57	0.56	0.55	0.42	0.39	0.42
		11	0.58	0.6	0.59	0.4	0.42	0.4
		12	0.62	0.62	0.59	0.44	0.44	0.45
Fig. 8c
				Glc/PGMIII
			Wt			ΔBT4240-50
		0	42.4	42.4	42.4	57	57	57
		1	44.2571	47.3645	40.4151	55.7429	52.6355	59.5849
		2	46.0457	45.4971	42.4224	53.9543	54.5029	57.5776
		3	38.2788	38.7148	48.2174	61.7212	61.2852	51.7826
		4	34.3361	42.1529	50.5977	65.6639	57.8471	49.4023
		5	45.2754	32.6513	55.1869	54.7246	67.3487	44.8131
		6	61.493	55.3475	56.6038	38.507	44.6525	43.3962
		7	71.8912	66.4099	68.4444	28.1088	33.5901	31.5556
		8	70.2437	71.8406	76.4135	29.7563	28.1594	23.5865
		9	64.3087	64.3421	75.7002	35.6913	35.6579	24.2998
		10	78.4722	75.1678	68.371	21.5278	24.8322	31.629
Fig. 8d				Gal
			Wt			ΔBT4240-50
		1	0.04	0.02	0.01	0.03	0.02	0.01
		2	0.04	0.04	0.03	0.02	0.03	0.02
		3	0.06	0.04	0.02	0.02	0.03	0.03
		4	0.11	0.07	0.07	0.05	0.07	0.05
		5	0.14	0.11	0.09	0.07	0.08	0.06
		6	0.2	0.15	0.13	0.09	0.11	0.08
		7	0.33	0.29	0.23	0.18	0.21	0.15
		8	0.61	0.59	0.5	0.41	0.5	0.42
		9	1.01	0.95	0.79	0.89	0.7	0.8
		10	1.42	1.07	1.13	0.96	1.05	1.05
		11	1.89	1.69	1.65	1.35	1.61	1.54
		12	2	2	2	1.83	2	1.98
		13	2	2	2	2	2	2
Fig. 8e				GalNAc
			Wt			ΔBT4240-50
		1	0.06	0.06	0.05	0.03	0.04	0.03
		2	0.08	0.07	0.07	0.04	0.04	0.04
		3	0.11	0.12	0.09	0.05	0.05	0.05
		4	0.14	0.15	0.14	0.06	0.05	0.05
		5	0.16	0.18	0.15	0.04	0.03	0.02
		6	0.21	0.22	0.22	0.05	0.04	0.05
		7	0.26	0.26	0.25	0.03	0.03	0.03
		8	0.32	0.32	0.35	0.05	0.05	0.04
		9	0.41	0.4	0.43	0.04	0.05	0.03
		10	0.51	0.49	0.51	0.03	0.04	0.04
		11	0.64	0.62	0.65	0.04	0.04	0.04
		12	0.78	0.76	0.79	0.05	0.05	0.04
		13	0.89	0.87	0.91	0.04	0.04	0.02
Fig. 8f				GalNAc
			Wt			ΔBT4240
		1	0.02	0.04	0.03	0.02	0.02	0.02
		2	0.04	0.03	0.03	0.04	0.02	0.02
		3	0.04	0.05	0.05	0.03	0.03	0.03
		4	0.06	0.06	0.06	0.03	0.04	0.03
		5	0.07	0.07	0.07	0.02	0.03	0.03
		6	0.08	0.09	0.09	0.03	0.02	0.02
		7	0.1	0.1	0.1	0.02	0.01	0.02
		8	0.13	0.14	0.13	0.03	0.01	0.02
		9	0.17	0.16	0.17	0.02	0.02	0.02
		10	0.2	0.18	0.2	0.03	0.02	0.01
		11	0.25	0.23	0.27	0.02	0.03	0.02
		12	0.32	0.3	0.33	0.03	0.03	0.02
		13	0.38	0.35	0.4	0.02	0.03	0.02
		14	0.45	0.43	0.48	0.02	0.03	0.02
		15	0.52	0.48	0.53	0.03	0.03	0.02
		16	0.63	0.58	0.65	0.02	0.03	0.02
		17	0.72	0.68	0.76	0.03	0.03	0.02
		18	0.8	0.73	0.84	0.03	0.03	0.02
		19	0.91	0.83	0.92	0.03	0.02	0.03
		20	0.98	0.93	0.99	0.02	0.03	0.02
		21	1.08	1	1.08	0.01	0	0
		22	1.21	1.14	1.21	0.02	0.04	0.02
		23	1.28	1.24	1.28	0.02	0.03	0.01
		24	1.37	1.34	1.34	0	0.01	0
		25	1.46	1.51	1.48	0.02	0.04	0.02
Fig. 8g				Glc
			Wt			ΔBT4240			ΔBT4240-50			ΔBT4240:ΩBT4240			ΔBT4240-50:ΩBT4240
		1	0.07	0.01	0.06	0.07	0.07	0.04	0.07	0.08	0.05	0.07	0.09	0.06	0.06	0.07	0.06
		2	0.14	0.15	0.12	0.15	0.15	0.15	0.13	0.15	0.13	0.16	0.17	0.14	0.11	0.13	0.14
		3	0.17	0.21	0.19	0.23	0.24	0.24	0.2	0.23	0.17	0.25	0.24	0.25	0.19	0.2	0.2
		4	0.27	0.35	0.33	0.36	0.39	0.41	0.34	0.36	0.3	0.4	0.42	0.38	0.32	0.33	0.34
		5	0.42	0.55	0.51	0.58	0.61	0.66	0.52	0.56	0.47	0.62	0.7	0.62	0.5	0.51	0.55
		6	0.67	0.92	0.86	0.94	0.95	1.08	0.86	0.87	0.78	0.95	1.09	0.97	0.83	0.85	0.88
		7	1	1.25	1.18	1.24	1.27	1.33	1.23	1.19	1.12	1.29	1.4	1.26	1.16	1.21	1.29
		8	1.38	1.53	1.55	1.61	1.56	1.67	1.67	1.52	1.44	1.66	1.68	1.53	1.54	1.56	1.59
		9	1.63	1.71	1.66	1.68	1.74	1.75	1.74	1.73	1.64	1.72	1.82	1.69	1.64	1.75	1.78
		10	1.8	1.88	1.84	1.88	1.91	1.87	1.88	1.91	1.77	1.86	1.98	1.85	1.84	1.96	1.89
Fig. 8h			PGMIII
			Wt			ΔBT4240			ΔBT4240-50			ΔBT4240:ΩBT4240			ΔBT4240-50:ΩBT4240
		1	0.03	0.03	0.03	0.09	0.04	0	0.03	0.02	0	0.05	0.03	0.04	0.01	0.03	0.05
		2	0.1	0.06	0.05	0.07	0.06	0.07	0.05	0.08	0.07	0.07	0.09	0.1	0.1	0.05	0.09
		3	0.18	0.14	0.13	0.19	0.13	0.12	0.13	0.18	0.13	0.14	0.12	0.17	0.13	0.14	0.14
		4	0.3	0.26	0.24	0.27	0.23	0.22	0.2	0.23	0.21	0.22	0.25	0.26	0.24	0.22	0.23
		5	0.43	0.42	0.41	0.38	0.33	0.33	0.31	0.32	0.3	0.39	0.41	0.4	0.4	0.39	0.41
		6	0.49	0.51	0.45	0.39	0.39	0.39	0.4	0.39	0.39	0.45	0.47	0.53	0.45	0.46	0.47
		7	0.56	0.51	0.5	0.42	0.5	0.42	0.39	0.37	0.37	0.53	0.52	0.52	0.5	0.49	0.49
		8	0.54	0.55	0.52	0.47	0.45	0.44	0.43	0.4	0.39	0.56	0.57	0.57	0.54	0.5	0.52
		9	0.56	0.55	0.56	0.5	0.45	0.5	0.44	0.41	0.4	0.62	0.66	0.61	0.54	0.54	0.58
		10	0.64	0.6	0.57	0.49	0.45	0.47	0.42	0.41	0.44	0.69	0.64	0.65	0.55	0.59	0.57
		11	0.7	0.74	0.65	0.43	0.64	0.59	0.36	0.48	0.52	0.7	0.63	0.68	0.53	0.65	0.53
Fig. 8i			CS
			Wt			ΔBT4240
		1	0.01	0.04	0.03	0.03	0.01	0.07
		2	0	0.02	0	0.01	0	0.02
		3	0.01	0.03	0.01	0.02	0.02	0.02
		4	0.04	0.05	0.04	0.04	0.03	0.03
		5	0.08	0.09	0.07	0.06	0.05	0.04
		6	0.15	0.16	0.13	0.08	0.08	0.06
		7	0.33	0.34	0.26	0.16	0.15	0.13
		8	0.59	0.59	0.51	0.29	0.24	0.21
		9	1.03	1.08	0.92	0.55	0.46	0.39
		10	1.47	1.51	1.31	0.85	0.76	0.59
		11	1.43	1.45	1.54	0.82	0.82	0.82
		12	1.31	1.33	1.41	0.68	0.67	0.84

## Sheet: Supplemental table S3
	Source Data Supplemental Table S3			Rate (uM/min)									Rate (uM/min)
BT4241-GH2				Galβ1-3GalNAc				Galβ1-3GlcNAc						LacNAc (Galβ1-4GlcNAc)					Galactobiose (Galβ1-3Gal)
		Substrate contentration (mM)		Assay 1	Assay 2	Assay 3		Assay 1	Assay 2	Assay 3			Substrate contentration (mM)	Assay 1	Assay 2	Assay 3		Substrate contentration (mM)		Rate (uM/min)
		1.10294		160.317	191.111	196.825		71.5872	68.111	82.5396			5.9	19.9	23	27			0.05	0.0094
		0.735294		184.127	152.381	157.143		47.619	70.9523	59.0952			4.4	19	22.5	26.9			0.1	0.0187
		0.588235		153.968	155.555	146.032		42.0793	50.4761	54.9206			2.2	20	22.5	25.1			0.2	0.0383
		0.367647		126.524	129.762	114.286		39.8412	42.0635	45.873			1.1	13.1	15	16.1			0.3	0.0486
		0.183824		84.4444	78.3967	78.8888		31.3968	27.619	30			0.75	8.2	9.5	11			0.5	0.0734
		0.073529		35.7142	46.8254	43.3333		15.9524	18.0159	11.746			0.6	4.9	6	8.1			1	0.1108
		0.036765		28.2222	22.0635	20.1587		7.07936	10.8889	8.06348			0.33	4.3	5	6			2	0.1457
		0.014706		15.4762	10.3174	9.5238		6.03174	6.19047	5.55555
		0.007353		5.63492	7.22222	6.42856		1.3492	1.74603	1.74603
				Rate (uM/min)
BT4243-GH109			Substrate concentration (mM)	PNP-α-GalNAc				PNP-β-GalNAc
				Assay1	Assay2	Assay3			Assay1	Assay2	Assay3
			0.2	41.65	33.915	38.08			15.5295	16.4339	18.2665
			0.10064	38.9725	39.9245	32.725			14.875	10.9421	14.28
			0.048	32.13	36.295	24.99			8.568	7.9135	10.71
			0.025	20.23	20.23	17.255			5.2955	5.0456	5.355
			0.01248	12.495	10.71	10.71			3.213	3.24275	4.165
			0.00624	9.52	5.95	5.95			1.8921	1.785	2.261
			0.00312	2.856	3.094	4.522			1.04125	1.19	1.4875
				Rate (uM/min)
BT4240-Kinase			Substrate concentration (mM)	GalNAc				Substrate concentration (mM)	GlcNAc
				Assay1	Assay2	Assay3			Assay1	Assay2	Assay3
			5.45	82.5396	84.1269	82.5396		87.2	45.8693	34.7974	47.1347
			2.725	71.4285	68.2539	69.8412		43.6	33.8484	31.9503	31.634
			1.3625	53.3333	57.9364	54.1111		21.8	21.3846	22.2071	23.8204
			0.68125	42.8571	41.2698	42.8571		10.9	12.5271	14.2353	15.0261
			0.340625	25.3968	27.4603	26.9841		5.45	10.6765	11.3882	12.3689
			0.170313	15.873	14.2857	14.7619		2.725	6.64314	6.05791	8.38301
			0.0851563	7.14285	8.57142	8.41269		1.3625	4.52366	5.06144	6.27935
			0.0425781	3.96825	4.60317	5.71428		0.68125	3.63791	4.41294	4.42876
			0.0212891	3.88888	3.80952	4.28571
			0.00532227	1.55555	1.55555	2.85714

## Sheet: Supplemental figure 8
Supplemental Figure 8
	Top left panel			Glc
				OD600nm
			Time (hr)	Wt			ΔBT4244
			1	0	0	0	0	0	0
			2	0.06	0.06	0.08	0.1	0.11	0.08
			3	0.09	0.07	0.12	0.12	0.11	0.1
			4	0.1	0.09	0.14	0.16	0.14	0.13
			5	0.18	0.15	0.21	0.2	0.2	0.21
			6	0.28	0.24	0.32	0.33	0.31	0.34
			7	0.47	0.41	0.53	0.5	0.51	0.54
			8	0.63	0.57	0.75	0.67	0.67	0.74
			9	0.99	0.9	1.1	0.99	1.01	1.12
			10	1.14	1.04	1.31	1.17	1.14	1.36
			11	1.42	1.24	1.65	1.55	1.4	1.65
			12	1.55	1.47	1.67	1.61	1.66	1.81
			13	1.71	1.71	1.73	1.73	1.71	1.92
			14	1.8	1.7	1.78	1.84	1.81	1.95
			15	1.84	1.71	1.84	1.86	1.8	2
			16	1.85	1.73	1.84	1.9	1.93	2
	Top middle panel			PGMIII
				OD600nm
			Time (hr)	Wt			ΔBT4244
			1	0	0	0	0	0	0
			2	0	0.02	0	0.02	0	0.06
			3	0.01	0.01	0.06	0.03	0.04	0.05
			4	0.05	0.06	0.08	0.1	0.12	0.12
			5	0.18	0.16	0.19	0.21	0.21	0.23
			6	0.31	0.29	0.32	0.35	0.33	0.37
			7	0.48	0.45	0.48	0.48	0.45	0.52
			8	0.6	0.64	0.6	0.6	0.6	0.6
			9	0.69	0.67	0.69	0.63	0.62	0.67
			10	0.7	0.73	0.72	0.65	0.64	0.7
			11	0.8	0.78	0.79	0.7	0.74	0.76
			12	0.83	0.79	0.84	0.73	0.72	0.78
			13	0.86	0.81	0.86	0.76	0.75	0.79
			14	0.88	0.82	0.88	0.78	0.76	0.8
			15	0.87	0.83	0.87	0.76	0.76	0.8
			16	0.87	0.83	0.86	0.76	0.75	0.8
	Top right panel			% Representation
			Time (hr)	Wt			ΔBT4244
			0	54.1	54.1	54.1	45.9	45.9	45.9	Glc
			1	51.0944	52.9955	44.6049	48.9056	47.0045	55.3951
			2	51.7909	56.5635	51.4046	48.2091	43.4365	48.5954
			3	61.7597	57.4589	51.9707	38.2403	42.5411	48.0293
			4	47.4409	52.3589	60.9747	52.5591	47.6411	39.0253
			5	58.5822	40.0163	56.6811	41.4178	59.9837	43.3189	PGMIII
			6	54.2422	57.655	61.1961	45.7578	42.345	38.8039
			7	59.5983	60.2774	53.7143	40.4017	39.7226	46.2857
			8	56.5974	55.3508	61.2801	43.4026	44.6492	38.7199
			9	65.7216	58.2852	40.1606	34.2784	41.7148	59.8394
			10	53.0364	60.2082	52.7119	46.9636	39.7918	47.2881
				Gal
				OD600nm
	Bottom left panel			WT			BT4240KO			BT4242KO
			1	0.05	0.05	0.06	0.07	0.05	0.06	0.05	0.04	0.06
			2	0.09	0.08	0.1	0.09	0.08	0.09	0.07	0.08	0.08
			3	0.12	0.12	0.11	0.11	0.11	0.13	0.13	0.11	0.12
			4	0.13	0.14	0.15	0.15	0.14	0.15	0.16	0.16	0.16
			5	0.21	0.21	0.22	0.26	0.24	0.25	0.27	0.25	0.26
			6	0.33	0.32	0.33	0.42	0.41	0.39	0.44	0.41	0.42
			7	0.53	0.51	0.51	0.64	0.67	0.63	0.68	0.64	0.66
			8	0.87	0.85	0.84	1.08	1.06	1.04	1.09	1.05	1.06
			9	1.24	1.26	1.24	1.71	1.64	1.53	1.53	1.54	1.56
			10	1.77	1.63	1.65	1.95	1.9	1.91	1.91	1.84	1.84
			11	2	2	2	2	2	2	2	2	2
			12	2	2	2	2	2	2	2	2	2
				GalNAc
				OD600nm
	Bottom right panel			WT			BT4240KO			BT4242KO
			1	0.02	0.04	0.03	0.02	0.02	0.02	0.03	0.02	0.03
			2	0.04	0.03	0.03	0.04	0.02	0.02	0.04	0.04	0.04
			3	0.04	0.05	0.05	0.03	0.03	0.03	0.05	0.05	0.05
			4	0.06	0.06	0.06	0.03	0.04	0.03	0.07	0.08	0.07
			5	0.07	0.07	0.07	0.02	0.03	0.03	0.1	0.12	0.1
			6	0.08	0.09	0.09	0.03	0.02	0.02	0.14	0.15	0.13
			7	0.1	0.1	0.1	0.02	0.01	0.02	0.17	0.18	0.16
			8	0.13	0.14	0.13	0.03	0.01	0.02	0.24	0.24	0.22
			9	0.17	0.16	0.17	0.02	0.02	0.02	0.31	0.29	0.29
			10	0.2	0.18	0.2	0.03	0.02	0.01	0.37	0.35	0.35
			11	0.25	0.23	0.27	0.02	0.03	0.02	0.45	0.45	0.44
			12	0.32	0.3	0.33	0.03	0.03	0.02	0.55	0.54	0.53
			13	0.38	0.35	0.4	0.02	0.03	0.02	0.63	0.61	0.61
			14	0.45	0.43	0.48	0.02	0.03	0.02	0.75	0.74	0.72
			15	0.52	0.48	0.53	0.03	0.03	0.02	0.83	0.8	0.78
			16	0.63	0.58	0.65	0.02	0.03	0.02	0.95	0.91	0.9
			17	0.72	0.68	0.76	0.03	0.03	0.02	1.05	1.01	1
			18	0.8	0.73	0.84	0.03	0.03	0.02	1.11	1.07	1.07
			19	0.91	0.83	0.92	0.03	0.02	0.03	1.2	1.13	1.14
			20	0.98	0.93	0.99	0.02	0.03	0.02	1.27	1.19	1.19
			21	1.08	1	1.08	0.01	0	0	1.34	1.26	1.26
			22	1.21	1.14	1.21	0.02	0.04	0.02	1.44	1.38	1.38
			23	1.28	1.24	1.28	0.02	0.03	0.01	1.49	1.44	1.42
			24	1.37	1.34	1.34	0	0.01	0	1.67	1.45	1.48
			25	1.46	1.51	1.48	0.02	0.04	0.02	1.74	1.5	1.62
